# Supplementary material for: Small Extracellular Vesicles from Human Fetal Dermal Cells and Their MicroRNA Cargo: KEGG Signaling Pathways Associated with Angiogenesis and Wound Healing
Source: Stem Cells Int. 2020 Aug 13;2020:8889379. doi: 10.1155/2020/8889379 (PMC7443045; doi:10.1155/2020/8889379)
Supplement: Supplementary Materials — S1 (excel file): list of significantly upregulated miRNAs in fetal vs. adult EVs; a list of all analyzed miRNAs is also included. S2 (excel file): complete list of the KEGG signaling pathways; list of the KEGG signaling pathways associated with angiogenesis and wound healing. S3 (excel file): complete list of the KEGG signaling pathways obtained with genes intersection 29, including putative target genes. S4 (power point slide): pictures of HUVECs treated with fetal-derived EVs (n = 4) and adult-derived EVs (n = 3). Each picture represents an independent experiment. [file 8889379.f1.zip]

Archive with 4 entries (4 files):
- S1.xls
- S2.xlsx
- S3.xlsx
- S4.ppt
