# Supplementary material for: Small Extracellular Vesicles from Human Fetal Dermal Cells and Their MicroRNA Cargo: KEGG Signaling Pathways Associated with Angiogenesis and Wound Healing
Source: Stem Cells Int. 2020 Aug 13;2020:8889379. doi: 10.1155/2020/8889379 (PMC7443045; doi:10.1155/2020/8889379)
Supplement: Supplementary Materials — S1 (excel file): list of significantly upregulated miRNAs in fetal vs. adult EVs; a list of all analyzed miRNAs is also included. S2 (excel file): complete list of the KEGG signaling pathways; list of the KEGG signaling pathways associated with angiogenesis and wound healing. S3 (excel file): complete list of the KEGG signaling pathways obtained with genes intersection 29, including putative target genes. S4 (power point slide): pictures of HUVECs treated with fetal-derived EVs (n = 4) and adult-derived EVs (n = 3). Each picture represents an independent experiment. [file 8889379.f1.zip › S1.xls]

## Sheet: mirnaisel20
gene	F1	F2	F3	A1	A2	A3	pValue	foldchange
hsa-miR-103a-3p	-4.34321	-4.8149	-4.24828	-15.8455	-11.5097	-15.0324	0.008	809.23
hsa-miR-132-3p	-0.876858	-3.28321	-2.62137	-15.8455	-11.422	-15.0324	0.0034	3664.71
hsa-miR-15b-5p	-4.03439	-3.91633	-4.27444	-15.8455	-15.4204	-15.0324	0.0003	2624.27
hsa-miR-20b-5p	-4.74709	-5.27483	-5.28578	-15.8455	-11.3918	-15.0324	0.0104	507.525
hsa-miR-27b-3p	-4.18822	-4.5091	-2.90957	-15.8455	-10.4045	-15.0324	0.0096	950.021
hsa-miR-323a-3p	-4.95833	-4.0931	-2.66043	-15.8455	-9.10526	-15.0324	0.0163	686.807
hsa-miR-339-3p	-3.99005	-5.4112	-4.36253	-15.8455	-11.3858	-15.0324	0.0085	724.054
hsa-miR-34a-5p	-3.76119	-4.82006	-4.30106	-15.8455	-15.4204	-15.0324	0	2254.59
hsa-miR-365a-3p	-3.76729	-3.8638	-3.28224	-15.8455	-10.1962	-11.9943	0.0115	526.721
hsa-miR-382-5p	-2.7955	-3.88673	-1.89048	-15.8455	-15.4204	-15.0324	0.0009	6102.49
hsa-miR-425-5p	-5.03741	-5.37293	-4.13506	-15.8455	-15.4204	-15.0324	0.0008	1535.28
hsa-miR-433-3p	-4.56302	-5.2867	-3.58134	-15.8455	-11.3682	-15.0324	0.0057	778.749
hsa-miR-455-5p	-3.21148	-2.96536	-3.7814	-10.2469	-12.4457	-15.0324	0.0122	611.233
hsa-miR-493-3p	-3.98899	-4.16427	-3.09088	-15.8455	-11.4112	-15.0324	0.0053	1303.63
hsa-miR-532-5p	-3.47984	-4.17996	-3.41533	-15.8455	-11.4359	-15.0324	0.0072	1363.29
hsa-miR-660-5p	-5.80458	-6.64395	-5.55082	-15.8455	-15.4204	-15.0324	0.0004	691.205
hsa-miR-1271-5p	-3.78818	-3.3952	-4.26295	-14.8575	-10.2788	-14.4988	0.0052	673.831
hsa-miR-21-3p	-7.03121	-4.86838	-4.25242	-14.8575	-14.2635	-14.4988	0.0029	570.443
hsa-miR-663b	-3.80557	-4.41083	-5.13338	-14.8575	-14.2635	-14.4988	0.0019	1089.93
hsa-miR-766-3p	-2.07665	-2.62399	-1.14265	-14.8575	-8.23476	-14.4988	0.016	1533.48

## Sheet: mirnasel100
gene	F1	F2	F3	A1	A2	A3	pValue	foldchange
hsa-let-7g-5p	-2.01803	-1.26917	-1.43357	-10.3983	-5.63479	-11.0502	0.021	175.358
hsa-miR-103a-3p	-4.34321	-4.8149	-4.24828	-15.8455	-11.5097	-15.0324	0.008	809.23
hsa-miR-106a-5p	1.2614	0.984267	0.813366	-6.85932	-4.30005	-4.03237	0.0047	67.8178
hsa-miR-10a-5p	-1.49953	-1.76234	-5.91499	-15.8455	-7.09437	-10.0105	0.03	242.951
hsa-miR-125a-5p	-3.10705	-3.93773	-1.67897	-11.7841	-7.56754	-10.4024	0.0061	128.898
hsa-miR-130a-3p	-7.63902	-8.44979	-7.55992	-15.8455	-15.4204	-15.0324	0.0004	187.383
hsa-miR-130b-3p	-6.80217	-7.2984	-7.02561	-15.8455	-11.4208	-15.0324	0.0164	133.204
hsa-miR-132-3p	-0.876858	-3.28321	-2.62137	-15.8455	-11.422	-15.0324	0.0034	3664.71
hsa-miR-135b-5p	-7.8341	-8.84744	-9.57593	-15.8455	-15.4204	-15.0324	0.0015	102.555
hsa-miR-143-3p	-3.55712	-4.50611	-4.10031	-15.8455	-7.45373	-15.0324	0.0403	422.466
hsa-miR-146a-5p	-0.268926	-0.540397	-3.81496	-11.8367	-5.70837	-9.36005	0.0135	172.083
hsa-miR-146b-3p	0.496294	-2.58923	0.418152	-11.9674	-5.45195	-7.26783	0.0161	203.771
hsa-miR-15b-5p	-4.03439	-3.91633	-4.27444	-15.8455	-15.4204	-15.0324	0.0003	2624.27
hsa-miR-16-5p	-0.216365	0.01643	0.017732	-9.83105	-4.32251	-7.70483	0.0183	149.644
hsa-miR-17-5p	0.800892	0.733622	0.355596	-7.8927	-4.98066	-6.42663	0.0032	133.748
hsa-miR-181a-5p	-2.9801	-2.65721	-2.06819	-10.7788	-8.02429	-9.34312	0.0011	112.483
hsa-miR-181c-5p	-8.99115	-8.1332	-7.69104	-15.8455	-12.4237	-15.0324	0.0052	71.6096
hsa-miR-186-5p	-1.73259	-1.98547	-1.30944	-9.4441	-5.41757	-9.02245	0.0165	78.0074
hsa-miR-191-5p	2.23542	1.52048	2.46155	-5.71952	-1.87305	-4.32689	0.0121	66.0569
hsa-miR-193a-3p	-8.39269	-4.01669	-6.73601	-15.8455	-11.318	-15.0324	0.0097	205.572
hsa-miR-193a-5p	-3.04965	-2.45078	-2.13233	-11.8284	-8.27094	-7.80879	0.0061	108.267
hsa-miR-199a-3p	0.162751	-1.50467	-0.524202	-8.83805	-4.83141	-7.15977	0.0112	79.9505
hsa-miR-199b-5p	-8.04145	-10.3819	-8.34122	-15.8455	-15.4204	-15.0324	0.0035	91.2159
hsa-miR-19b-3p	0.126133	-0.12451	-0.14086	-7.58143	-5.39373	-7.48273	0.0044	109.356
hsa-miR-20b-5p	-4.74709	-5.27483	-5.28578	-15.8455	-11.3918	-15.0324	0.0104	507.525
hsa-miR-21-5p	-0.591008	-1.84361	-0.924988	-9.48461	-6.78444	-8.99319	0.0046	157.683
hsa-miR-25-3p	-6.99795	-8.3273	-6.79429	-15.8455	-10.3494	-15.0324	0.0285	82.6676
hsa-miR-26a-5p	-1.68297	-1.758	-2.01582	-10.1282	-6.48563	-9.99782	0.0122	132.664
hsa-miR-26b-5p	-3.00041	-3.05736	-3.40998	-9.41257	-12.3665	-7.42064	0.0183	95.4933
hsa-miR-27b-3p	-4.18822	-4.5091	-2.90957	-15.8455	-10.4045	-15.0324	0.0096	950.021
hsa-miR-296-5p	-7.2008	-8.29052	-8.15531	-15.8455	-11.4847	-15.0324	0.0199	75.5131
hsa-miR-29c-3p	-4.55378	-5.47143	-5.21391	-12.4924	-9.52965	-12.0187	0.0099	77.0233
hsa-miR-301a-3p	-9.03321	-7.40446	-5.72883	-12.826	-15.4204	-15.0324	0.0048	131.362
hsa-miR-323a-3p	-4.95833	-4.0931	-2.66043	-15.8455	-9.10526	-15.0324	0.0163	686.807
hsa-miR-324-3p	-3.20242	-2.7814	-2.33324	-12.8001	-7.42597	-9.40719	0.0144	137.7
hsa-miR-324-5p	-8.97959	-9.84713	-7.50394	-15.8455	-15.4204	-15.0324	0.005	100.836
hsa-miR-330-3p	-9.01626	-8.64543	-7.88852	-15.8455	-15.4204	-15.0324	0.0025	120.761
hsa-miR-335-5p	-10.0168	-9.05917	-6.47016	-15.8455	-15.4204	-15.0324	0.0137	120.874
hsa-miR-337-5p	-10.0263	-8.17965	-7.30962	-15.8455	-15.4204	-15.0324	0.0099	121.731
hsa-miR-339-3p	-3.99005	-5.4112	-4.36253	-15.8455	-11.3858	-15.0324	0.0085	724.054
hsa-miR-342-3p	0.184105	-0.74448	-0.25948	-9.60892	-5.40397	-8.03237	0.0114	169.891
hsa-miR-345-5p	-2.22086	-2.52211	-2.27306	-11.8371	-7.33132	-10.7877	0.0134	200.396
hsa-miR-34a-5p	-3.76119	-4.82006	-4.30106	-15.8455	-15.4204	-15.0324	0	2254.59
hsa-miR-34c-5p	-11.0759	-8.64711	-7.73329	-15.8455	-15.4204	-15.0324	0.017	77.7442
hsa-miR-365a-3p	-3.76729	-3.8638	-3.28224	-15.8455	-10.1962	-11.9943	0.0115	526.721
hsa-miR-370-3p	-0.272248	0.018939	0.569807	-8.90623	-4.68128	-5.99789	0.0081	99.3169
hsa-miR-376a-3p	-1.88634	-3.26865	-1.80611	-11.9466	-5.98642	-10.7633	0.0253	151.7
hsa-miR-376c-3p	-1.17381	-1.179	-0.280125	-11.0949	-4.80915	-10.0052	0.0246	216.583
hsa-miR-382-5p	-2.7955	-3.88673	-1.89048	-15.8455	-15.4204	-15.0324	0.0009	6102.49
hsa-miR-411-5p	-3.0653	-3.17176	-2.45145	-10.7824	-5.83015	-11.9931	0.0353	99.6678
hsa-miR-423-5p	-6.61679	-6.75412	-6.31714	-15.8455	-15.4204	-11.0629	0.0127	187.001
hsa-miR-425-5p	-5.03741	-5.37293	-4.13506	-15.8455	-15.4204	-15.0324	0.0008	1535.28
hsa-miR-431-5p	-7.01417	-8.83819	-5.55524	-15.8455	-15.4204	-15.0324	0.0055	314.493
hsa-miR-433-3p	-4.56302	-5.2867	-3.58134	-15.8455	-11.3682	-15.0324	0.0057	778.749
hsa-miR-455-5p	-3.21148	-2.96536	-3.7814	-10.2469	-12.4457	-15.0324	0.0122	611.233
hsa-miR-455-3p	-5.9527	-6.53815	-9.5464	-15.8455	-15.4204	-15.0324	0.0083	271.913
hsa-miR-484	1.51781	1.05287	1.6321	-6.72702	-3.42531	-4.90476	0.0066	85.625
hsa-miR-487b-3p	-3.0296	-5.7374	-2.34275	-11.1468	-9.10945	-11.9716	0.0028	131.541
hsa-miR-493-3p	-3.98899	-4.16427	-3.09088	-15.8455	-11.4112	-15.0324	0.0053	1303.63
hsa-miR-500a-5p	-5.69769	-8.56548	-7.05448	-15.8455	-15.4204	-10.7882	0.0126	120.437
hsa-miR-503-5p	-6.60375	-7.15983	-10.562	-15.8455	-15.4204	-15.0324	0.0125	160.254
hsa-miR-532-5p	-3.47984	-4.17996	-3.41533	-15.8455	-11.4359	-15.0324	0.0072	1363.29
hsa-miR-539-5p	-4.50897	-5.19776	-3.03673	-15.8455	-11.2455	-11.0179	0.0063	350.959
hsa-miR-542-5p	-9.67068	-8.61189	-9.576	-15.8455	-15.4204	-15.0324	0.0039	70.8435
hsa-miR-598-3p	-8.92594	-8.65692	-8.54854	-15.8455	-15.4204	-15.0324	0.0012	105.587
hsa-miR-625-5p	-10.9994	-7.83476	-6.27967	-15.8455	-15.4204	-15.0324	0.023	133.571
hsa-miR-660-5p	-5.80458	-6.64395	-5.55082	-15.8455	-15.4204	-15.0324	0.0004	691.205
hsa-miR-744-5p	-6.01912	-5.80003	-4.58132	-15.8455	-11.3399	-15.0324	0.0067	389.577
hsa-miR-886-5p	-2.70982	-3.30272	-2.06462	-10.5301	-7.23083	-9.00431	0.0048	75.0277
hsa-miR-889-3p	-6.12372	-6.87265	-5.03045	-15.8455	-11.4385	-15.0324	0.0076	273.714
hsa-miR-1180-3p	-7.26158	-7.59955	-7.25049	-14.8575	-14.2635	-14.4988	0.0005	143.948
hsa-miR-125b-1-3p	-6.99654	-6.62263	-6.09555	-14.8575	-9.96519	-14.4988	0.0204	92.7704
hsa-miR-1271-5p	-3.78818	-3.3952	-4.26295	-14.8575	-10.2788	-14.4988	0.0052	673.831
hsa-miR-1291	-4.9853	-4.0604	-3.85509	-9.83959	-14.2635	-10.3662	0.0183	145.967
hsa-miR-136-3p	-3.97528	-4.56719	-2.37077	-14.8575	-7.64545	-10.4852	0.0268	164.084
hsa-miR-151a-5p	-1.71378	-2.51369	-1.55068	-10.9226	-7.61428	-8.20106	0.005	126.817
hsa-miR-181a-2-3p	-5.68348	-5.44176	-5.07836	-14.8575	-10.2644	-14.4988	0.0126	223.742
hsa-miR-193b-5p	-7.98719	-5.97938	-6.87361	-14.8575	-14.2635	-14.4988	0.0034	193.101
hsa-miR-21-3p	-7.03121	-4.86838	-4.25242	-14.8575	-14.2635	-14.4988	0.0029	570.443
hsa-miR-214-5p	-2.49709	-3.30684	-2.08908	-14.8575	-8.45392	-11.4238	0.0151	493.661
hsa-miR-22-5p	-5.2419	-10.9864	-7.8594	-14.8575	-14.2635	-14.4988	0.0272	91.1835
hsa-miR-27b-5p	-10.7767	-6.40222	-4.43551	-14.8575	-14.2635	-14.4988	0.0236	161.47
hsa-miR-29a-5p	-4.6972	-4.68275	-4.75617	-14.8575	-10.3314	-14.4988	0.0089	366.384
hsa-miR-30a-3p	0.897105	0.382938	0.792037	-8.90528	-4.24904	-7.37966	0.0099	185.51
hsa-miR-31-3p	0.019729	-1.45532	0.850498	-10.8686	-5.50297	-7.74151	0.0097	229.547
hsa-miR-335-3p	-5.05807	-4.61103	-3.128	-14.8575	-6.31311	-14.4988	0.0476	197.28
hsa-miR-33a-5p	-7.53896	-7.09825	-10.1971	-14.8575	-14.2635	-14.4988	0.0173	76.7362
hsa-miR-409-3p	1.72443	1.47337	2.79558	-7.73476	-3.2689	-5.33024	0.0097	173.937
hsa-miR-424-3p	-2.2697	-3.58855	-4.99257	-14.8575	-14.2635	-8.47417	0.0137	482.633
hsa-miR-425-3p	-2.85093	-2.56967	-1.54034	-14.8575	-5.53687	-10.5297	0.0411	253.83
hsa-miR-432-5p	-0.207197	0.064472	2.24616	-5.56806	-2.74799	-10.4968	0.0385	125.547
hsa-miR-505-5p	-5.14762	-5.26985	-4.01907	-14.8575	-10.2834	-11.032	0.0129	151.739
hsa-miR-543	-7.91607	-9.07263	-6.19281	-14.8575	-14.2635	-14.4988	0.0034	112.421
hsa-miR-590-3p	-7.97551	-7.33388	-8.03238	-14.8575	-14.2635	-14.4988	0.0021	108.335
hsa-miR-625-3p	-3.75746	-1.84706	-1.95724	-9.9757	-6.89521	-9.53302	0.002	77.7476
hsa-miR-629-3p	-6.05623	-5.11592	-5.80011	-14.8575	-14.2635	-11.4929	0.0033	235.655
hsa-miR-650	-5.98356	-5.81258	-4.96759	-14.8575	-8.15939	-14.4988	0.036	120.871
hsa-miR-663b	-3.80557	-4.41083	-5.13338	-14.8575	-14.2635	-14.4988	0.0019	1089.93
hsa-miR-766-3p	-2.07665	-2.62399	-1.14265	-14.8575	-8.23476	-14.4988	0.016	1533.48
hsa-miR-769-5p	-4.41244	-5.13698	-4.05418	-14.8575	-10.2018	-9.8926	0.0176	138.725
hsa-miR-93-3p	-1.89161	-1.88117	-1.1075	-10.7976	-8.22878	-7.52232	0.0065	149.375

## Sheet: mirnafiltratipvalue<05 foldchan
tipo	miRNA	F1	F2	F3	A1	A2	A3	pValue	foldchange	ctF	Role	References
	hsa-miR-382-5p	-2.7955	-3.88673	-1.89048	-15.8455	-15.4204	-15.0324	0.0009	6102.49	24.3704
	hsa-miR-16-1-3p	-9.02709	-9.17876	-8.52345	-14.8575	-14.2635	-14.4988	0.0001	49.528	31.139
	hsa-miR-132-3p	-0.876858	-3.28321	-2.62137	-15.8455	-11.422	-15.0324	0.0034	3664.71	23.7733	validated role in angiogenesis during chronic wound healing; pro-regenerative (it promotes angiogenesis in myocardial infarction	Landskroner-Eiger et al, 2013; Li et al, 2017; Ma et al, 2018
	hsa-miR-15b-5p	-4.03439	-3.91633	-4.27444	-15.8455	-15.4204	-15.0324	0.0003	2624.27	25.5879	angiogenesis regulator; delivered in regenerative medicine for cardiac repair	Wang & Olsen, 2009; Curtin et al, 2017
	hsa-miR-34a-5p	-3.76119	-4.82006	-4.30106	-15.8455	-15.4204	-15.0324	0	2254.59	25.807	it targets VEGF gene	Hua et al, 2006
	hsa-miR-766-3p	-2.07665	-2.62399	-1.14265	-14.8575	-8.23476	-14.4988	0.016	1533.48	24.177
	hsa-miR-532-5p	-3.47984	-4.17996	-3.41533	-15.8455	-11.4359	-15.0324	0.0072	1363.29	25.2046	angiogenesis	Slater et al, 2018
	hsa-miR-130a-3p	-7.63902	-8.44979	-7.55992	-15.8455	-15.4204	-15.0324	0.0004	187.383	29.3958
	hsa-miR-660-5p	-5.80458	-6.64395	-5.55082	-15.8455	-15.4204	-15.0324	0.0004	691.205	27.5126
	hsa-miR-493-3p	-3.98899	-4.16427	-3.09088	-15.8455	-11.4112	-15.0324	0.0053	1303.63	25.2609
	hsa-miR-27b-3p	-4.18822	-4.5091	-2.90957	-15.8455	-10.4045	-15.0324	0.0096	950.021	25.3818	it targets VEGF gene; validated role in angiogenesis	Hua et al, 2006; Landskroner-Eiger et al, 2013; Wang & Olson, 2009; Zhou et al, 2007
	hsa-miR-1180-3p	-7.26158	-7.59955	-7.25049	-14.8575	-14.2635	-14.4988	0.0005	143.948	29.5998
	Hsa-miR-886-3p	-3.04312	-2.82607	-3.32461	-7.46189	-5.93788	-5.98687	0.0007	10.5386	24.5775
	hsa-miR-425-5p	-5.03741	-5.37293	-4.13506	-15.8455	-15.4204	-15.0324	0.0008	1535.28	26.3613
	hsa-miR-103a-3p	-4.34321	-4.8149	-4.24828	-15.8455	-11.5097	-15.0324	0.008	809.23	25.9816
	hsa-miR-340-5p	-11.0195	-11.5629	-10.8876	-15.8455	-15.4204	-15.0324	0.001	19.3744	32.6695
	hsa-miR-362-5p	-9.02823	-9.53942	-10.2046	-15.8455	-15.4204	-15.0324	0.0011	57.3605	31.1036
	hsa-miR-433-3p	-4.56302	-5.2867	-3.58134	-15.8455	-11.3682	-15.0324	0.0057	778.749	25.9899
	hsa-miR-598-3p	-8.92594	-8.65692	-8.54854	-15.8455	-15.4204	-15.0324	0.0012	105.587	30.2233
	hsa-miR-454-5p	-10.9865	-10.9602	-9.50166	-14.8575	-14.2635	-14.4988	0.0013	16.6466	32.712
	hsa-miR-323a-3p	-4.95833	-4.0931	-2.66043	-15.8455	-9.10526	-15.0324	0.0163	686.807	25.4168
	hsa-miR-135b-5p	-7.8341	-8.84744	-9.57593	-15.8455	-15.4204	-15.0324	0.0015	102.555	30.2653
	hsa-miR-455-5p	-3.21148	-2.96536	-3.7814	-10.2469	-12.4457	-15.0324	0.0122	611.233	24.8323
	Hsa-miR-720	1.64453	1.60186	1.63335	-2.85451	-0.848766	-2.33875	0.0018	12.4717	20.6027
	hsa-let-7c-5p	-6.60703	-6.13938	-5.23427	-10.1911	-10.213	-10.9943	0.0019	22.2009	27.5064
	hsa-miR-663b	-3.80557	-4.41083	-5.13338	-14.8575	-14.2635	-14.4988	0.0019	1089.93	26.6792
	hsa-miR-365a-3p	-3.76729	-3.8638	-3.28224	-15.8455	-10.1962	-11.9943	0.0115	526.721	25.1506
	hsa-miR-1274b	4.03977	4.00057	5.44697	0.189648	2.12535	0.93625	0.002	10.6444	17.7335
	hsa-miR-590-3p	-7.97551	-7.33388	-8.03238	-14.8575	-14.2635	-14.4988	0.0021	108.335	30.0098
	hsa-miR-485-3p	-6.71636	-7.74518	-6.20119	-9.82483	-10.8234	-10.1084	0.0021	10.3005	28.4004
	hsa-miR-214-5p	-2.49709	-3.30684	-2.08908	-14.8575	-8.45392	-11.4238	0.0151	493.661	24.8603
	hsa-miR-328-3p	-5.53077	-5.82694	-4.41573	-10.8948	-8.59565	-8.98385	0.0022	18.8125	26.7707
	hsa-let-7d-5p	-5.66544	-4.81491	-4.83943	-10.4148	-8.40183	-9.90664	0.0023	22.1285	26.6194
	hsa-miR-330-3p	-9.01626	-8.64543	-7.88852	-15.8455	-15.4204	-15.0324	0.0025	120.761	30.0296
	hsa-miR-628-3p	-10.9806	-10.3624	-9.04114	-14.8575	-14.2635	-14.4988	0.0027	21.2873	32.3573
	hsa-miR-424-3p	-2.2697	-3.58855	-4.99257	-14.8575	-14.2635	-8.47417	0.0137	482.633	25.8462
	hsa-miR-190a-5p	-11.0233	-10.8527	-11.5537	-15.8455	-15.4204	-15.0324	0.0028	19.5559	32.6561
	hsa-miR-539-5p	-4.50897	-5.19776	-3.03673	-15.8455	-11.2455	-11.0179	0.0063	350.959	25.7607
	hsa-miR-21-3p	-7.03121	-4.86838	-4.25242	-14.8575	-14.2635	-14.4988	0.0029	570.443	27.6133
	hsa-miR-26a-1-3p	-9.8142	-11.0655	-10.0021	-14.8575	-14.2635	-14.4988	0.0031	18.9746	32.5232
	hsa-miR-10a-5p	-1.49953	-1.76234	-5.91499	-15.8455	-7.09437	-10.0105	0.03	242.951	24.5718	validated role in angiogenesis; angiogenesis influencer	Landskroner-Eiger et al, 2013; Li et al, 2015
	hsa-miR-31-3p	0.019729	-1.45532	0.850498	-10.8686	-5.50297	-7.74151	0.0097	229.547	22.4243	angiogenesis regulator; wound healing	Wang & Olson, 2009; Wang et al, 2016; Li et al, 2015
	hsa-miR-629-3p	-6.05623	-5.11592	-5.80011	-14.8575	-14.2635	-11.4929	0.0033	235.655	27.8867
	hsa-miR-744-3p	-10.4505	-11.1205	-8.93039	-14.8575	-14.2635	-14.4988	0.0034	20.7181	32.3964
	hsa-miR-543	-7.91607	-9.07263	-6.19281	-14.8575	-14.2635	-14.4988	0.0034	112.421	29.9564
	hsa-miR-193b-5p	-7.98719	-5.97938	-6.87361	-14.8575	-14.2635	-14.4988	0.0034	193.101	29.176
	hsa-miR-376c-3p	-1.17381	-1.179	-0.280125	-11.0949	-4.80915	-10.0052	0.0246	216.583	22.3905
	hsa-miR-199b-5p	-8.04145	-10.3819	-8.34122	-15.8455	-15.4204	-15.0324	0.0035	91.2159	30.4344
	hsa-miR-145-3p	-8.18816	-8.97844	-9.24711	-14.8575	-14.2635	-14.4988	0.0039	53.2744	31.0338
	hsa-miR-542-5p	-9.67068	-8.61189	-9.576	-15.8455	-15.4204	-15.0324	0.0039	70.8435	30.799
	hsa-miR-146b-3p	0.496294	-2.58923	0.418152	-11.9674	-5.45195	-7.26783	0.0161	203.771	22.0711	wound healing; angiogenesis promoter	Banerjee & Sen, 2013; Ahn et al, 2013
	hsa-miR-148b-5p	-11.9874	-11.5996	-10.1229	-14.8575	-14.2635	-14.4988	0.004	9.8718	33.4659
	hsa-miR-192-5p	-6.08389	-7.74673	-7.68754	-11.8704	-9.75219	-10.9854	0.004	12.9656	28.6856
	hsa-miR-345-5p	-2.22086	-2.52211	-2.27306	-11.8371	-7.33132	-10.7877	0.0134	200.396	23.8515
	hsa-miR-30a-3p	0.897105	0.382938	0.792037	-8.90528	-4.24904	-7.37966	0.0099	185.51	21.5386	it targets VEGF gene; endothelial cell modulator	Hua et al, 2006; Bridge et al, 2012
	hsa-let-7g-5p	-2.01803	-1.26917	-1.43357	-10.3983	-5.63479	-11.0502	0.021	175.358	23.0864	validated role in angiogenesis	Landskroner-Eiger et al, 2013
	hsa-miR-409-3p	1.72443	1.47337	2.79558	-7.73476	-3.2689	-5.33024	0.0097	173.937	20.2315
	hsa-miR-146a-5p	-0.268926	-0.540397	-3.81496	-11.8367	-5.70837	-9.36005	0.0135	172.083	23.0543	wound healing (inflammatory phase)	Banerjee & Sen, 2013
	hsa-miR-342-3p	0.184105	-0.74448	-0.25948	-9.60892	-5.40397	-8.03237	0.0114	169.891	21.7861
	hsa-miR-301a-3p	-9.03321	-7.40446	-5.72883	-12.826	-15.4204	-15.0324	0.0048	131.362	28.9017
	hsa-miR-136-3p	-3.97528	-4.56719	-2.37077	-14.8575	-7.64545	-10.4852	0.0268	164.084	25.867
	hsa-miR-324-5p	-8.97959	-9.84713	-7.50394	-15.8455	-15.4204	-15.0324	0.005	100.836	30.2897
	hsa-miR-21-5p	-0.591008	-1.84361	-0.924988	-9.48461	-6.78444	-8.99319	0.0046	157.683	22.6327	angiogenesis regulator; wound healing regulator	Wang & Olson, 2009; Wang et al, 2012
	hsa-miR-181c-5p	-8.99115	-8.1332	-7.69104	-15.8455	-12.4237	-15.0324	0.0052	71.6096	29.7846
	hsa-miR-1271-5p	-3.78818	-3.3952	-4.26295	-14.8575	-10.2788	-14.4988	0.0052	673.831	26.0447
	hsa-miR-34b-3p	-4.13261	-4.1953	-5.75673	-10.8012	-7.74753	-10.4051	0.0053	31.0469	26.9241
	hsa-miR-376a-3p	-1.88634	-3.26865	-1.80611	-11.9466	-5.98642	-10.7633	0.0253	151.7	23.8332
	hsa-miR-431-5p	-7.01417	-8.83819	-5.55524	-15.8455	-15.4204	-15.0324	0.0055	314.493	28.6487
	hsa-miR-410-3p	-5.43003	-7.13994	-4.3213	-11.8452	-8.90685	-10.8854	0.0055	30.1773	27.1433
	hsa-miR-148b-3p	-10.4147	-9.13291	-9.56859	-15.8455	-15.4204	-15.0324	0.0056	52.9789	31.2183
	hsa-miR-16-5p	-0.216365	0.01643	0.017732	-9.83105	-4.32251	-7.70483	0.0183	149.644	21.5736	angiogenesis regulator; it targets VEGF gene; regulator of angiogenesis; induces tube formation of HUVECs	Wang & Olsen, 2009; Hua et al, 2006; Suarez & Sessa, 2009; Poliseno et al, 2006
	hsa-miR-93-3p	-1.89161	-1.88117	-1.1075	-10.7976	-8.22878	-7.52232	0.0065	149.375	23.856
	hsa-miR-324-3p	-3.20242	-2.7814	-2.33324	-12.8001	-7.42597	-9.40719	0.0144	137.7	24.2852
	hsa-miR-17-5p	0.800892	0.733622	0.355596	-7.8927	-4.98066	-6.42663	0.0032	133.748	20.8828	angiogenesis regulator; it targets VEGF gene	Wang & Olsen, 2009; Caporali & Emanueli, 2011; Hua et al, 2006
	hsa-miR-26a-5p	-1.68297	-1.758	-2.01582	-10.1282	-6.48563	-9.99782	0.0122	132.664	23.3318	pro-regenerative (it promotes osteogenesis-angiogenesis in mouse)	Li et al, 2013
	hsa-miR-487b-3p	-3.0296	-5.7374	-2.34275	-11.1468	-9.10945	-11.9716	0.0028	131.541	25.2161
	hsa-miR-125a-5p	-3.10705	-3.93773	-1.67897	-11.7841	-7.56754	-10.4024	0.0061	128.898	24.4208	tube formation of HUVECs; it targets VEGF gene	Poliseno et al, 2006; Hua et al, 2006
	hsa-miR-151a-5p	-1.71378	-2.51369	-1.55068	-10.9226	-7.61428	-8.20106	0.005	126.817	24.1553
	hsa-miR-1255b-5p	-9.13294	-11.1569	-9.57436	-14.8575	-14.2635	-14.4988	0.0067	24.0043	32.184
	hsa-miR-744-5p	-6.01912	-5.80003	-4.58132	-15.8455	-11.3399	-15.0324	0.0067	389.577	26.9797
	hsa-miR-432-5p	-0.207197	0.064472	2.24616	-5.56806	-2.74799	-10.4968	0.0385	125.547	21.5281
	hsa-miR-942-5p	-9.53291	-11.1432	-8.27749	-14.8575	-14.2635	-14.4988	0.0068	29.625	31.8804
	hsa-miR-18a-5p	-11.0485	-10.4337	-9.5188	-15.8455	-15.4204	-15.0324	0.0068	34.2755	31.8465
	hsa-miR-494-3p	-6.0222	-5.51452	-4.78234	-9.45677	-9.40313	-9.02089	0.0071	14.4591	26.9525
	hsa-miR-181a-5p	-2.9801	-2.65721	-2.06819	-10.7788	-8.02429	-9.34312	0.0011	112.483	24.0814	angiogenesis promoter	Kane et al, 2012
	hsa-miR-19b-3p	0.126133	-0.12451	-0.14086	-7.58143	-5.39373	-7.48273	0.0044	109.356	21.5593	angiogenesis regulator	Wang & Olsen, 2009; Caporali & Emanueli, 2011
	hsa-miR-30d-5p	-5.81566	-7.53794	-5.89536	-8.71276	-10.2984	-9.72818	0.0076	8.9597	28.6456
	hsa-miR-889-3p	-6.12372	-6.87265	-5.03045	-15.8455	-11.4385	-15.0324	0.0076	273.714	27.5218
	hsa-miR-20a-3p	-8.94491	-11.0493	-8.11484	-14.8575	-14.2635	-14.4988	0.0077	36.0084	31.5989
	hsa-miR-212-3p	-4.06889	-6.61405	-5.46259	-11.8412	-8.47078	-10.4757	0.008	29.4606	26.8947
	hsa-miR-193a-5p	-3.04965	-2.45078	-2.13233	-11.8284	-8.27094	-7.80879	0.0061	108.267	24.0571	it targets VEGF gene	Hua et al, 2006
	hsa-miR-411-5p	-3.0653	-3.17176	-2.45145	-10.7824	-5.83015	-11.9931	0.0353	99.6678	24.409
	hsa-miR-361-5p	-11.0698	-10.4957	-9.27389	-15.8455	-15.4204	-15.0324	0.0082	35.5791	31.7926
	hsa-miR-370-3p	-0.272248	0.018939	0.569807	-8.90623	-4.68128	-5.99789	0.0081	99.3169	21.4074
	hsa-miR-125a-3p	-11.0257	-9.46997	-9.99284	-15.8455	-15.4204	-15.0324	0.0083	38.5833	31.6757
	hsa-miR-455-3p	-5.9527	-6.53815	-9.5464	-15.8455	-15.4204	-15.0324	0.0083	271.913	28.8586
	hsa-miR-26b-5p	-3.00041	-3.05736	-3.40998	-9.41257	-12.3665	-7.42064	0.0183	95.4933	24.6688	tissue repair; remodeling in wound healing	Banerjee & Sen, 2013; Sen et al, 2015; van Rooij et al, 2008
	hsa-miR-19b-1-5p	-7.55886	-9.274	-8.53471	-14.8575	-11.2676	-14.4988	0.0085	33.9521	30.6851
	hsa-miR-339-3p	-3.99005	-5.4112	-4.36253	-15.8455	-11.3858	-15.0324	0.0085	724.054	26.1008
	hsa-miR-484	1.51781	1.05287	1.6321	-6.72702	-3.42531	-4.90476	0.0066	85.625	20.1119
	hsa-miR-185-5p	-4.94273	-5.23755	-4.58705	-9.85186	-11.1013	-8.03237	0.0088	26.7119	26.4353
	hsa-miR-29a-5p	-4.6972	-4.68275	-4.75617	-14.8575	-10.3314	-14.4988	0.0089	366.384	26.9413
	hsa-miR-199a-3p	0.162751	-1.50467	-0.524202	-8.83805	-4.83141	-7.15977	0.0112	79.9505	22.1349	it targets VEGF gene; pro-regenerative (cardiac regeneration)	Hua et al, 2006; Lesizza et al, 2017
	hsa-miR-186-5p	-1.73259	-1.98547	-1.30944	-9.4441	-5.41757	-9.02245	0.0165	78.0074	23.1887	search
	hsa-miR-193a-3p	-8.39269	-4.01669	-6.73601	-15.8455	-11.318	-15.0324	0.0097	205.572	27.8946
	hsa-miR-625-3p	-3.75746	-1.84706	-1.95724	-9.9757	-6.89521	-9.53302	0.002	77.7476	24.7498
	hsa-miR-886-5p	-2.70982	-3.30272	-2.06462	-10.5301	-7.23083	-9.00431	0.0048	75.0277	24.2052
	hsa-miR-106a-5p	1.2614	0.984267	0.813366	-6.85932	-4.30005	-4.03237	0.0047	67.8178	20.4932	it targets VEGF; regulator of angiogenesis	Hua et al, 2006
	hsa-miR-337-5p	-10.0263	-8.17965	-7.30962	-15.8455	-15.4204	-15.0324	0.0099	121.731	30.0181
	hsa-miR-29c-3p	-4.55378	-5.47143	-5.21391	-12.4924	-9.52965	-12.0187	0.0099	77.0233	26.5926
	hsa-miR-191-5p	2.23542	1.52048	2.46155	-5.71952	-1.87305	-4.32689	0.0121	66.0569	19.4404	it may regulate the angiogenic actions of VEGF	Landskroner-Eiger et al, 2013
	hsa-miR-191-3p	-7.96761	-8.36932	-9.93566	-14.8575	-14.2635	-14.4988	0.01	55.0401	30.9868
	hsa-miR-29a-3p	0.738295	0.253323	0.22858	-6.91419	-3.71479	-6.00765	0.0105	61.9175	21.1061	regulator of tissue regeneration; pro-regenerative (delivered for ECM remodeling in fibrosis treatment)	Sen et al, 2015: Monaghan et al, 2014
	hsa-miR-1227-3p	-8.47381	-11.0442	-9.52475	-14.8575	-14.2635	-14.4988	0.0102	29.0212	31.9102
	hsa-miR-31-5p	2.63338	0.088278	2.82261	-5.81278	-2.63065	-3.79051	0.0027	60.803	19.6648	angiogenesis regulator; wound healing	Wang & Olson, 2009; Wang et al, 2016; Li et al, 2015
	hsa-miR-574-3p	1.41639	0.106034	1.27277	-6.92762	-2.95865	-5.00395	0.0121	59.5134	20.5811
	hsa-miR-20b-5p	-4.74709	-5.27483	-5.28578	-15.8455	-11.3918	-15.0324	0.0104	507.525	26.6154
	hsa-miR-628-5p	-9.65645	-10.2688	-6.69177	-15.8455	-12.4363	-15.0324	0.0105	47.3639	30.3852
	hsa-miR-708-5p	-1.75639	-3.16032	-4.1341	-8.84551	-9.35553	-8.51675	0.0013	59.2604	24.5298
	hsa-miR-99a-5p	-1.55078	-0.837442	-0.644322	-3.0104	-4.39885	-3.44198	0.011	6.0891	22.5237
	hsa-miR-222-5p	-4.22478	-1.9886	-5.13077	-10.8376	-8.05027	-8.21189	0.0112	38.1041	26.0106
	hsa-miR-20a-5p	-2.6184	-2.7886	-3.45899	-8.69594	-8.39785	-9.25283	0.0004	56.7629	24.4682	it targets VEGF gene; validated role in angiogenesis	Hua et al, 2006; Landskroner-Eiger et al, 2013; Wang & Olson, 2009
	hsa-miR-320a	0.957242	0.665744	0.789053	-6.62212	-3.37881	-5.02659	0.0086	56.2268	20.7088	it targets VEGF gene; validated role in angiogenesis	Hua et al, 2006; Landskroner-Eiger et al, 2013
	hsa-miR-106b-5p	-3.89763	-3.61933	-3.62231	-11.8292	-8.716	-8.03237	0.0084	56.2099	25.2259	it targets VEGF gene; regulator of angiogenesis	Hua et al, 2006; Landskroner-Eiger et al, 2013
	hsa-miR-138-5p	-2.16648	-2.57577	-2.08636	-10.5541	-6.39967	-7.03237	0.0162	52.6792	23.7891
	hsa-miR-19a-3p	-3.88469	-3.44147	-3.24585	-8.84551	-7.85566	-10.9622	0.0114	51.8807	25.0369	validated role in angiogenesis	Landskroner-Eiger et al, 2013; Wang & Olsen, 2009
	hsa-miR-28-3p	-0.442064	-1.34109	-1.69996	-8.80782	-5.45834	-6.14847	0.0082	49.9995	22.6739
	hsa-miR-197-3p	-0.440925	-0.820718	-1.01638	-7.42792	-4.61572	-6.98233	0.01	47.9232	22.2722
	hsa-miR-374a-5p	-4.58323	-5.02635	-3.45157	-9.89542	-7.60833	-12.0088	0.0225	44.7501	25.8666
	hsa-miR-503-5p	-6.60375	-7.15983	-10.562	-15.8455	-15.4204	-15.0324	0.0125	160.254	29.6214
	hsa-miR-500a-5p	-5.69769	-8.56548	-7.05448	-15.8455	-15.4204	-10.7882	0.0126	120.437	28.6187
	hsa-miR-181a-2-3p	-5.68348	-5.44176	-5.07836	-14.8575	-10.2644	-14.4988	0.0126	223.742	27.6305
	hsa-miR-423-5p	-6.61679	-6.75412	-6.31714	-15.8455	-15.4204	-11.0629	0.0127	187.001	28.0755
	hsa-miR-505-5p	-5.14762	-5.26985	-4.01907	-14.8575	-10.2834	-11.032	0.0129	151.739	27.0414
	hsa-miR-331-3p	-2.00861	-2.71056	-1.04644	-8.91934	-5.75358	-7.4328	0.0043	43.6136	23.4347	it targets VEGF gene	Hua et al, 2006
	hsa-miR-532-3p	-4.16365	-4.30096	-3.52706	-9.81827	-8.39522	-10.0137	0.0015	42.572	25.5101
	hsa-miR-145-5p	-0.251283	-0.977138	-1.09789	-7.61659	-4.86122	-6.05463	0.0067	42.2841	22.2883	angiogenesis regulator	Fan et al, 2012
	hsa-miR-30e-3p	-2.97644	-3.07097	-3.09599	-9.07827	-6.75616	-9.40321	0.0041	41.2049	25.2771	endothelial cell modulator	Bridge et al, 2012
	hsa-miR-1285-3p	-8.84471	-7.63291	-10.1733	-14.8575	-14.2635	-14.4988	0.0136	50.4336	31.1129
	hsa-miR-335-5p	-10.0168	-9.05917	-6.47016	-15.8455	-15.4204	-15.0324	0.0137	120.874	30.0282
	hsa-miR-99b-5p	-2.50202	-3.58989	-2.43785	-8.22903	-7.35762	-9.02858	0.0031	41.1216	24.3561	angiogenesis promoter	Kane et al, 2012
	hsa-miR-100-5p	-1.19742	-0.56993	-0.48885	-2.43316	-3.73753	-3.01834	0.0142	4.9621	22.2649
	hsa-miR-222-3p	3.00327	2.76176	2.72996	-3.99045	-0.790686	-2.55754	0.0103	38.7974	18.6812	validated role in angiogenesis; promoter of angiogenesis in wound healing	Landskroner-Eiger et al, 2013; Banerjee & Sen, 2015
	hsa-miR-1274a	1.14271	0.553228	1.46355	-3.22142	-0.52207	-2.48651	0.0147	8.7533	21.1761
	hsa-miR-590-5p	-5.36334	-5.72126	-5.33521	-8.84551	-10.1215	-10.9973	0.0148	22.8611	26.9861
	hsa-miR-411-3p	-10.9814	-7.75279	-9.07735	-14.8575	-14.2635	-14.4988	0.015	38.5703	31.4998
	hsa-miR-27a-5p	-8.81281	-8.68709	-5.66877	-14.8575	-10.2832	-14.4988	0.015	44.9512	29.9521
	hsa-miR-149-5p	0.179057	-0.377536	0.014818	-6.82158	-3.73867	-5.31128	0.0102	37.5122	21.5741	scarless wound healing	Lang et al, 2017
	hsa-miR-655-3p	-8.83806	-11.838	-7.87326	-15.8455	-15.4204	-15.0324	0.0153	60.3925	31.0293
	hsa-miR-140-3p	-8.64096	-9.40106	-7.16891	-15.8455	-11.4228	-15.0324	0.016	51.861	29.9165
	hsa-miR-99b-3p	-2.18621	-1.85182	-0.7789	-6.80975	-5.05844	-8.61167	0.0134	37.2967	23.8349	angiogenesis promoter	Kane et al, 2012
	hsa-miR-214-3p	0.7001	0.11365	0.621036	-6.07858	-2.85991	-4.9984	0.0131	34.8695	21.0346	it targets VEGF gene	Hua et al, 2006
	hsa-miR-218-5p	-0.988474	-1.90659	-3.39323	-8.78945	-5.14401	-7.47786	0.0092	32.9227	23.609	validated role in angiogenesis	Landskroner-Eiger et al, 2013
	hsa-miR-92a-3p	-3.01082	-4.0736	-3.43362	-9.36579	-8.37938	-7.87723	0.0001	32.781	25.0189	validated role in angiogenesis	Landskroner-Eiger et al, 2013; Wang & Olsen, 2009; Curtin et al, 2018
	hsa-miR-130b-3p	-6.80217	-7.2984	-7.02561	-15.8455	-11.4208	-15.0324	0.0164	133.204	28.5549
	hsa-miR-155-5p	0.222065	-0.61119	-0.665546	-3.84191	-4.27298	-8.01715	0.04	32.5772	21.8644	wound healing; amyotrophic lateral sclerosis; inflammation; regulator of angiogenesis	Banerjee & Sen, 2015; Curtin et al, 2018; Suarez & Sessa, 2009
	hsa-miR-483-5p	-7.75389	-6.43336	-5.04379	-10.4064	-9.38028	-11.0163	0.0166	14.4936	27.9232
	hsa-miR-34c-5p	-11.0759	-8.64711	-7.73329	-15.8455	-15.4204	-15.0324	0.017	77.7442	30.6649
	hsa-miR-33a-5p	-7.53896	-7.09825	-10.1971	-14.8575	-14.2635	-14.4988	0.0173	76.7362	30.5074
	hsa-miR-126-3p	-3.60745	-4.94494	-3.53319	-7.30001	-5.40984	-7.19466	0.0173	6.0894	25.5414
	hsa-miR-769-5p	-4.41244	-5.13698	-4.05418	-14.8575	-10.2018	-9.8926	0.0176	138.725	26.7638
	hsa-miR-1291	-4.9853	-4.0604	-3.85509	-9.83959	-14.2635	-10.3662	0.0183	145.967	26.5295
	hsa-miR-30b-5p	-2.8853	-3.4594	-2.21007	-8.4263	-7.39567	-7.7777	0.0004	32.3336	24.3644	angiogenesis regulator; endothelial cell modulators; it targets VEGF gene	Bridge et al, 2012; Hua et al, 2006
	hsa-miR-30c-5p	-0.98196	-2.04641	-0.644428	-6.42261	-5.69641	-6.29422	0.0002	30.1373	22.7371	endothelial cell modulator	Bridge et al, 2012
	hsa-miR-128-3p	-8.024	-8.89846	-7.46155	-11.7934	-15.4204	-15.0324	0.0194	61.9936	29.6409
	hsa-miR-296-5p	-7.2008	-8.29052	-8.15531	-15.8455	-11.4847	-15.0324	0.0199	75.5131	29.3951
	hsa-miR-125b-1-3p	-6.99654	-6.62263	-6.09555	-14.8575	-9.96519	-14.4988	0.0204	92.7704	28.8008
	hsa-miR-221-3p	-1.23972	-1.50534	-2.34311	-6.87294	-6.10115	-6.4643	0.0003	27.5391	23.2089	validated role in angiogenesis	Landskroner-Eiger et al, 2013
	hsa-miR-142-3p	-9.85932	-9.31272	-7.95559	-11.8214	-15.4204	-15.0324	0.0215	33.1015	30.5554
	hsa-let-7b-5p	0.130882	1.79976	-0.280033	-5.59934	-2.50112	-4.38492	0.0074	26.2091	20.9626	it targets VEGF gene; validated role in angiogenesis	Hua et al, 2006; Landskroner-Eiger et al, 2013
	hsa-miR-625-5p	-10.9994	-7.83476	-6.27967	-15.8455	-15.4204	-15.0324	0.023	133.571	29.8841
	hsa-miR-27b-5p	-10.7767	-6.40222	-4.43551	-14.8575	-14.2635	-14.4988	0.0236	161.47	29.4341
	hsa-miR-24-3p	2.98332	1.75235	3.31071	-3.08356	-0.477608	-2.40947	0.0059	25.4984	18.8307	highly expressed by endothelial cells	Suarez & Sessa, 2009; Zhou et al, 2011
	hsa-miR-1290	-2.96041	-1.49573	-2.42002	-7.99713	-5.44055	-7.25458	0.0021	24.3418	24.5213
	hsa-miR-224-5p	-3.45458	-4.26844	-4.89597	-9.46944	-7.41551	-9.02367	0.0039	21.5539	25.7192
	hsa-miR-18a-3p	-7.6185	-7.59799	-7.65883	-14.8575	-11.2079	-10.5073	0.0254	23.6834	29.8544
	hsa-miR-652-3p	-12.0526	-8.66827	-8.93093	-15.8455	-15.4204	-15.0324	0.0255	46.8124	31.3968
	hsa-miR-27a-3p	-4.37437	-5.5008	-4.65553	-11.8195	-7.6241	-8.49991	0.0261	22.176	26.3564
	hsa-miR-152-3p	-4.01724	-4.7096	-4.29133	-9.68471	-7.37888	-8.93013	0.0097	20.0452	25.8522
	hsa-miR-22-5p	-5.2419	-10.9864	-7.8594	-14.8575	-14.2635	-14.4988	0.0272	91.1835	30.2585
	hsa-miR-25-3p	-6.99795	-8.3273	-6.79429	-15.8455	-10.3494	-15.0324	0.0285	82.6676	28.886
	hsa-miR-454-3p	0.148438	0.78793	0.500374	-0.807977	-1.61771	-2.06115	0.0286	3.93	21.0339
	hsa-miR-127-3p	-3.17533	-3.6854	-3.08173	-7.80913	-7.59656	-7.33457	0.0001	19.2386	24.827
	hsa-miR-195-5p	-8.61617	-7.95535	-8.55476	-15.8455	-10.7462	-15.0324	0.0308	45.232	29.8883
	hsa-miR-29b-3p	-8.82748	-9.18844	-9.19994	-11.8095	-15.4204	-15.0324	0.0312	32.3448	30.5848
	hsa-miR-452-5p	-6.00951	-8.68561	-8.5424	-15.8455	-10.1318	-15.0324	0.0316	60.7178	29.2587
	hsa-miR-380-5p	-10.013	-6.71918	-10.941	-14.8575	-14.2635	-14.4988	0.0328	39.8241	31.4536
	hsa-miR-125b-5p	-1.07094	-2.49415	-1.48148	-6.06576	-5.08738	-6.55793	0.0041	18.6552	23.195	angiogenesis regulator; it induces tube formation of HUVECs	Zhou et al, 2015
	Hsa-miR-1300	-4.95466	-4.15478	-4.09991	-10.8624	-5.86447	-9.40085	0.0348	19.7818	26.6324
	hsa-miR-10b-3p	-1.95487	-0.904517	-4.70269	-7.79187	-4.46511	-7.79554	0.0346	17.9198	24.7499
	hsa-miR-650	-5.98356	-5.81258	-4.96759	-14.8575	-8.15939	-14.4988	0.036	120.871	27.8172
	hsa-miR-450b-5p	-9.74864	-9.59837	-10.4328	-15.8455	-15.4204	-11.1397	0.0363	18.4892	31.4395
	hsa-miR-196b-5p	-2.85735	-6.53019	-7.31097	-8.84551	-8.08381	-11.1031	0.0373	13.7178	27.079
	hsa-miR-151a-3p	-1.97422	-1.55185	-0.15423	-3.92991	-4.83623	-7.35901	0.0246	17.732	23.456
	hsa-miR-193b-3p	0.432667	1.23255	1.47243	-4.402	-1.63512	-3.00506	0.0057	16.6788	20.467	pro-regenerative (chondrogenesis)	Meng et al, 2018
	hsa-miR-143-3p	-3.55712	-4.50611	-4.10031	-15.8455	-7.45373	-15.0324	0.0403	422.466	25.5674
	hsa-miR-425-3p	-2.85093	-2.56967	-1.54034	-14.8575	-5.53687	-10.5297	0.0411	253.83	24.5496
	hsa-miR-28-5p	-5.824	-6.3202	-6.10975	-11.1763	-9.38321	-15.0324	0.0427	54.9218	27.5975
	hsa-miR-34a-3p	-1.65774	-2.80824	-1.4714	-4.68211	-6.2619	-10.4416	0.0456	35.4918	24.2084
	hsa-miR-335-3p	-5.05807	-4.61103	-3.128	-14.8575	-6.31311	-14.4988	0.0476	197.28	26.495

## Sheet: All
miRNAs	F1	F2	F3	A1	A2	A3	pValue	foldchange	CT-F
hsa-miR-1183	5.85165	6.93071	7.71451	6.26276	-14.2635	-14.4988	0.0871	20625.7	15.397			hsa-miR-132-3p
hsa-miR-523-3p	4.32436	4.6136	4.47286	-15.8455	2.58786	-15.0324	0.0726	15289.8	17.0426			hsa-miR-15b-5p
hsa-miR-136-5p	3.98011	3.34074	3.47351	-15.8455	2.14335	-15.0324	0.0761	9256.81	17.9147			hsa-miR-34a-5p
hsa-miR-382-5p	-2.7955	-3.88673	-1.89048	-15.8455	-15.4204	-15.0324	0.0009	6102.49	24.3704
hsa-miR-132-3p	-0.876858	-3.28321	-2.62137	-15.8455	-11.422	-15.0324	0.0034	3664.71	23.7733
hsa-miR-15b-5p	-4.03439	-3.91633	-4.27444	-15.8455	-15.4204	-15.0324	0.0003	2624.27	25.5879
hsa-miR-34a-5p	-3.76119	-4.82006	-4.30106	-15.8455	-15.4204	-15.0324	0	2254.59	25.807
hsa-miR-425-5p	-5.03741	-5.37293	-4.13506	-15.8455	-15.4204	-15.0324	0.0008	1535.28	26.3613
hsa-miR-766-3p	-2.07665	-2.62399	-1.14265	-14.8575	-8.23476	-14.4988	0.016	1533.48	24.177
hsa-miR-532-5p	-3.47984	-4.17996	-3.41533	-15.8455	-11.4359	-15.0324	0.0072	1363.29	25.2046
hsa-miR-493-3p	-3.98899	-4.16427	-3.09088	-15.8455	-11.4112	-15.0324	0.0053	1303.63	25.2609
hsa-miR-663b	-3.80557	-4.41083	-5.13338	-14.8575	-14.2635	-14.4988	0.0019	1089.93	26.6792
hsa-miR-27b-3p	-4.18822	-4.5091	-2.90957	-15.8455	-10.4045	-15.0324	0.0096	950.021	25.3818
hsa-miR-103a-3p	-4.34321	-4.8149	-4.24828	-15.8455	-11.5097	-15.0324	0.008	809.23	25.9816
hsa-miR-433-3p	-4.56302	-5.2867	-3.58134	-15.8455	-11.3682	-15.0324	0.0057	778.749	25.9899
hsa-miR-339-3p	-3.99005	-5.4112	-4.36253	-15.8455	-11.3858	-15.0324	0.0085	724.054	26.1008
hsa-miR-660-5p	-5.80458	-6.64395	-5.55082	-15.8455	-15.4204	-15.0324	0.0004	691.205	27.5126
hsa-miR-323a-3p	-4.95833	-4.0931	-2.66043	-15.8455	-9.10526	-15.0324	0.0163	686.807	25.4168
hsa-miR-1271-5p	-3.78818	-3.3952	-4.26295	-14.8575	-10.2788	-14.4988	0.0052	673.831	26.0447
hsa-miR-455-5p	-3.21148	-2.96536	-3.7814	-10.2469	-12.4457	-15.0324	0.0122	611.233	24.8323
hsa-miR-21-3p	-7.03121	-4.86838	-4.25242	-14.8575	-14.2635	-14.4988	0.0029	570.443	27.6133
hsa-miR-365a-3p	-3.76729	-3.8638	-3.28224	-15.8455	-10.1962	-11.9943	0.0115	526.721	25.1506
hsa-miR-20b-5p	-4.74709	-5.27483	-5.28578	-15.8455	-11.3918	-15.0324	0.0104	507.525	26.6154
hsa-miR-214-5p	-2.49709	-3.30684	-2.08908	-14.8575	-8.45392	-11.4238	0.0151	493.661	24.8603
hsa-miR-424-3p	-2.2697	-3.58855	-4.99257	-14.8575	-14.2635	-8.47417	0.0137	482.633	25.8462
hsa-miR-143-3p	-3.55712	-4.50611	-4.10031	-15.8455	-7.45373	-15.0324	0.0403	422.466	25.5674
hsa-miR-744-5p	-6.01912	-5.80003	-4.58132	-15.8455	-11.3399	-15.0324	0.0067	389.577	26.9797
hsa-miR-29a-5p	-4.6972	-4.68275	-4.75617	-14.8575	-10.3314	-14.4988	0.0089	366.384	26.9413
hsa-miR-539-5p	-4.50897	-5.19776	-3.03673	-15.8455	-11.2455	-11.0179	0.0063	350.959	25.7607
hsa-miR-431-5p	-7.01417	-8.83819	-5.55524	-15.8455	-15.4204	-15.0324	0.0055	314.493	28.6487
hsa-miR-889-3p	-6.12372	-6.87265	-5.03045	-15.8455	-11.4385	-15.0324	0.0076	273.714	27.5218
hsa-miR-455-3p	-5.9527	-6.53815	-9.5464	-15.8455	-15.4204	-15.0324	0.0083	271.913	28.8586
hsa-miR-425-3p	-2.85093	-2.56967	-1.54034	-14.8575	-5.53687	-10.5297	0.0411	253.83	24.5496
hsa-miR-210-3p	-15.0395	-3.85899	-3.59494	-15.8455	-15.4204	-15.0324	0.0918	244.712	29.0107
hsa-miR-10a-5p	-1.49953	-1.76234	-5.91499	-15.8455	-7.09437	-10.0105	0.03	242.951	24.5718
hsa-miR-629-3p	-6.05623	-5.11592	-5.80011	-14.8575	-14.2635	-11.4929	0.0033	235.655	27.8867
hsa-miR-31-3p	0.019729	-1.45532	0.850498	-10.8686	-5.50297	-7.74151	0.0097	229.547	22.4243
hsa-miR-181a-2-3p	-5.68348	-5.44176	-5.07836	-14.8575	-10.2644	-14.4988	0.0126	223.742	27.6305
hsa-miR-376c-3p	-1.17381	-1.179	-0.280125	-11.0949	-4.80915	-10.0052	0.0246	216.583	22.3905
hsa-miR-193a-3p	-8.39269	-4.01669	-6.73601	-15.8455	-11.318	-15.0324	0.0097	205.572	27.8946
hsa-miR-146b-3p	0.496294	-2.58923	0.418152	-11.9674	-5.45195	-7.26783	0.0161	203.771	22.0711
hsa-miR-345-5p	-2.22086	-2.52211	-2.27306	-11.8371	-7.33132	-10.7877	0.0134	200.396	23.8515
hsa-miR-335-3p	-5.05807	-4.61103	-3.128	-14.8575	-6.31311	-14.4988	0.0476	197.28	26.495
hsa-miR-193b-5p	-7.98719	-5.97938	-6.87361	-14.8575	-14.2635	-14.4988	0.0034	193.101	29.176
hsa-miR-130a-3p	-7.63902	-8.44979	-7.55992	-15.8455	-15.4204	-15.0324	0.0004	187.383	29.3958
hsa-miR-423-5p	-6.61679	-6.75412	-6.31714	-15.8455	-15.4204	-11.0629	0.0127	187.001	28.0755
hsa-miR-30a-3p	0.897105	0.382938	0.792037	-8.90528	-4.24904	-7.37966	0.0099	185.51	21.5386
hsa-let-7g-5p	-2.01803	-1.26917	-1.43357	-10.3983	-5.63479	-11.0502	0.021	175.358	23.0864
hsa-miR-409-3p	1.72443	1.47337	2.79558	-7.73476	-3.2689	-5.33024	0.0097	173.937	20.2315
hsa-miR-146a-5p	-0.268926	-0.540397	-3.81496	-11.8367	-5.70837	-9.36005	0.0135	172.083	23.0543
hsa-miR-342-3p	0.184105	-0.74448	-0.25948	-9.60892	-5.40397	-8.03237	0.0114	169.891	21.7861
hsa-miR-136-3p	-3.97528	-4.56719	-2.37077	-14.8575	-7.64545	-10.4852	0.0268	164.084	25.867
hsa-miR-27b-5p	-10.7767	-6.40222	-4.43551	-14.8575	-14.2635	-14.4988	0.0236	161.47	29.4341
hsa-miR-503-5p	-6.60375	-7.15983	-10.562	-15.8455	-15.4204	-15.0324	0.0125	160.254	29.6214
hsa-miR-21-5p	-0.591008	-1.84361	-0.924988	-9.48461	-6.78444	-8.99319	0.0046	157.683	22.6327
hsa-miR-505-5p	-5.14762	-5.26985	-4.01907	-14.8575	-10.2834	-11.032	0.0129	151.739	27.0414
hsa-miR-376a-3p	-1.88634	-3.26865	-1.80611	-11.9466	-5.98642	-10.7633	0.0253	151.7	23.8332
hsa-miR-16-5p	-0.216365	0.01643	0.017732	-9.83105	-4.32251	-7.70483	0.0183	149.644	21.5736
hsa-miR-93-3p	-1.89161	-1.88117	-1.1075	-10.7976	-8.22878	-7.52232	0.0065	149.375	23.856
hsa-miR-1291	-4.9853	-4.0604	-3.85509	-9.83959	-14.2635	-10.3662	0.0183	145.967	26.5295
hsa-miR-1180-3p	-7.26158	-7.59955	-7.25049	-14.8575	-14.2635	-14.4988	0.0005	143.948	29.5998
hsa-miR-769-5p	-4.41244	-5.13698	-4.05418	-14.8575	-10.2018	-9.8926	0.0176	138.725	26.7638
hsa-miR-324-3p	-3.20242	-2.7814	-2.33324	-12.8001	-7.42597	-9.40719	0.0144	137.7	24.2852
hsa-miR-17-5p	0.800892	0.733622	0.355596	-7.8927	-4.98066	-6.42663	0.0032	133.748	20.8828
hsa-miR-625-5p	-10.9994	-7.83476	-6.27967	-15.8455	-15.4204	-15.0324	0.023	133.571	29.8841
hsa-miR-130b-3p	-6.80217	-7.2984	-7.02561	-15.8455	-11.4208	-15.0324	0.0164	133.204	28.5549
hsa-miR-26a-5p	-1.68297	-1.758	-2.01582	-10.1282	-6.48563	-9.99782	0.0122	132.664	23.3318
hsa-miR-487b-3p	-3.0296	-5.7374	-2.34275	-11.1468	-9.10945	-11.9716	0.0028	131.541	25.2161
hsa-miR-301a-3p	-9.03321	-7.40446	-5.72883	-12.826	-15.4204	-15.0324	0.0048	131.362	28.9017
hsa-miR-125a-5p	-3.10705	-3.93773	-1.67897	-11.7841	-7.56754	-10.4024	0.0061	128.898	24.4208
hsa-miR-151a-5p	-1.71378	-2.51369	-1.55068	-10.9226	-7.61428	-8.20106	0.005	126.817	24.1553
hsa-miR-432-5p	-0.207197	0.064472	2.24616	-5.56806	-2.74799	-10.4968	0.0385	125.547	21.5281
hsa-miR-337-5p	-10.0263	-8.17965	-7.30962	-15.8455	-15.4204	-15.0324	0.0099	121.731	30.0181
hsa-miR-335-5p	-10.0168	-9.05917	-6.47016	-15.8455	-15.4204	-15.0324	0.0137	120.874	30.0282
hsa-miR-650	-5.98356	-5.81258	-4.96759	-14.8575	-8.15939	-14.4988	0.036	120.871	27.8172
hsa-miR-330-3p	-9.01626	-8.64543	-7.88852	-15.8455	-15.4204	-15.0324	0.0025	120.761	30.0296
hsa-miR-500a-5p	-5.69769	-8.56548	-7.05448	-15.8455	-15.4204	-10.7882	0.0126	120.437	28.6187
hsa-miR-181a-5p	-2.9801	-2.65721	-2.06819	-10.7788	-8.02429	-9.34312	0.0011	112.483	24.0814
hsa-miR-543	-7.91607	-9.07263	-6.19281	-14.8575	-14.2635	-14.4988	0.0034	112.421	29.9564
hsa-miR-19b-3p	0.126133	-0.12451	-0.14086	-7.58143	-5.39373	-7.48273	0.0044	109.356	21.5593
hsa-miR-590-3p	-7.97551	-7.33388	-8.03238	-14.8575	-14.2635	-14.4988	0.0021	108.335	30.0098
hsa-miR-193a-5p	-3.04965	-2.45078	-2.13233	-11.8284	-8.27094	-7.80879	0.0061	108.267	24.0571
hsa-miR-598-3p	-8.92594	-8.65692	-8.54854	-15.8455	-15.4204	-15.0324	0.0012	105.587	30.2233
hsa-miR-135b-5p	-7.8341	-8.84744	-9.57593	-15.8455	-15.4204	-15.0324	0.0015	102.555	30.2653
hsa-miR-324-5p	-8.97959	-9.84713	-7.50394	-15.8455	-15.4204	-15.0324	0.005	100.836	30.2897
hsa-miR-411-5p	-3.0653	-3.17176	-2.45145	-10.7824	-5.83015	-11.9931	0.0353	99.6678	24.409
hsa-miR-370-3p	-0.272248	0.018939	0.569807	-8.90623	-4.68128	-5.99789	0.0081	99.3169	21.4074
hsa-miR-26b-5p	-3.00041	-3.05736	-3.40998	-9.41257	-12.3665	-7.42064	0.0183	95.4933	24.6688
hsa-miR-125b-1-3p	-6.99654	-6.62263	-6.09555	-14.8575	-9.96519	-14.4988	0.0204	92.7704	28.8008
hsa-miR-199b-5p	-8.04145	-10.3819	-8.34122	-15.8455	-15.4204	-15.0324	0.0035	91.2159	30.4344
hsa-miR-22-5p	-5.2419	-10.9864	-7.8594	-14.8575	-14.2635	-14.4988	0.0272	91.1835	30.2585
hsa-miR-484	1.51781	1.05287	1.6321	-6.72702	-3.42531	-4.90476	0.0066	85.625	20.1119
hsa-miR-25-3p	-6.99795	-8.3273	-6.79429	-15.8455	-10.3494	-15.0324	0.0285	82.6676	28.886
hsa-miR-199a-3p	0.162751	-1.50467	-0.524202	-8.83805	-4.83141	-7.15977	0.0112	79.9505	22.1349
hsa-miR-186-5p	-1.73259	-1.98547	-1.30944	-9.4441	-5.41757	-9.02245	0.0165	78.0074	23.1887
hsa-miR-625-3p	-3.75746	-1.84706	-1.95724	-9.9757	-6.89521	-9.53302	0.002	77.7476	24.7498
hsa-miR-34c-5p	-11.0759	-8.64711	-7.73329	-15.8455	-15.4204	-15.0324	0.017	77.7442	30.6649
hsa-miR-29c-3p	-4.55378	-5.47143	-5.21391	-12.4924	-9.52965	-12.0187	0.0099	77.0233	26.5926
hsa-miR-33a-5p	-7.53896	-7.09825	-10.1971	-14.8575	-14.2635	-14.4988	0.0173	76.7362	30.5074
hsa-miR-296-5p	-7.2008	-8.29052	-8.15531	-15.8455	-11.4847	-15.0324	0.0199	75.5131	29.3951
hsa-miR-886-5p	-2.70982	-3.30272	-2.06462	-10.5301	-7.23083	-9.00431	0.0048	75.0277	24.2052
hsa-miR-181c-5p	-8.99115	-8.1332	-7.69104	-15.8455	-12.4237	-15.0324	0.0052	71.6096	29.7846
hsa-miR-542-5p	-9.67068	-8.61189	-9.576	-15.8455	-15.4204	-15.0324	0.0039	70.8435	30.799
hsa-miR-106a-5p	1.2614	0.984267	0.813366	-6.85932	-4.30005	-4.03237	0.0047	67.8178	20.4932
hsa-miR-191-5p	2.23542	1.52048	2.46155	-5.71952	-1.87305	-4.32689	0.0121	66.0569	19.4404
hsa-miR-128-3p	-8.024	-8.89846	-7.46155	-11.7934	-15.4204	-15.0324	0.0194	61.9936	29.6409
hsa-miR-29a-3p	0.738295	0.253323	0.22858	-6.91419	-3.71479	-6.00765	0.0105	61.9175	21.1061
hsa-miR-31-5p	2.63338	0.088278	2.82261	-5.81278	-2.63065	-3.79051	0.0027	60.803	19.6648
hsa-miR-452-5p	-6.00951	-8.68561	-8.5424	-15.8455	-10.1318	-15.0324	0.0316	60.7178	29.2587
hsa-miR-655-3p	-8.83806	-11.838	-7.87326	-15.8455	-15.4204	-15.0324	0.0153	60.3925	31.0293
hsa-miR-574-3p	1.41639	0.106034	1.27277	-6.92762	-2.95865	-5.00395	0.0121	59.5134	20.5811
hsa-miR-708-5p	-1.75639	-3.16032	-4.1341	-8.84551	-9.35553	-8.51675	0.0013	59.2604	24.5298
hsa-miR-362-5p	-9.02823	-9.53942	-10.2046	-15.8455	-15.4204	-15.0324	0.0011	57.3605	31.1036
hsa-miR-20a-5p	-2.6184	-2.7886	-3.45899	-8.69594	-8.39785	-9.25283	0.0004	56.7629	24.4682
hsa-miR-320a	0.957242	0.665744	0.789053	-6.62212	-3.37881	-5.02659	0.0086	56.2268	20.7088
hsa-miR-106b-5p	-3.89763	-3.61933	-3.62231	-11.8292	-8.716	-8.03237	0.0084	56.2099	25.2259
hsa-miR-191-3p	-7.96761	-8.36932	-9.93566	-14.8575	-14.2635	-14.4988	0.01	55.0401	30.9868
hsa-miR-28-5p	-5.824	-6.3202	-6.10975	-11.1763	-9.38321	-15.0324	0.0427	54.9218	27.5975
hsa-miR-200a-3p	-6.3195	-10.0432	-5.86479	-15.8455	-8.62303	-15.0324	0.0536	54.109	28.922
hsa-miR-145-3p	-8.18816	-8.97844	-9.24711	-14.8575	-14.2635	-14.4988	0.0039	53.2744	31.0338
hsa-miR-148b-3p	-10.4147	-9.13291	-9.56859	-15.8455	-15.4204	-15.0324	0.0056	52.9789	31.2183
hsa-miR-138-5p	-2.16648	-2.57577	-2.08636	-10.5541	-6.39967	-7.03237	0.0162	52.6792	23.7891
hsa-miR-19a-3p	-3.88469	-3.44147	-3.24585	-8.84551	-7.85566	-10.9622	0.0114	51.8807	25.0369
hsa-miR-140-3p	-8.64096	-9.40106	-7.16891	-15.8455	-11.4228	-15.0324	0.016	51.861	29.9165
hsa-miR-1285-3p	-8.84471	-7.63291	-10.1733	-14.8575	-14.2635	-14.4988	0.0136	50.4336	31.1129
hsa-miR-28-3p	-0.442064	-1.34109	-1.69996	-8.80782	-5.45834	-6.14847	0.0082	49.9995	22.6739
hsa-miR-16-1-3p	-9.02709	-9.17876	-8.52345	-14.8575	-14.2635	-14.4988	0.0001	49.528	31.139
hsa-miR-197-3p	-0.440925	-0.820718	-1.01638	-7.42792	-4.61572	-6.98233	0.01	47.9232	22.2722
hsa-miR-628-5p	-9.65645	-10.2688	-6.69177	-15.8455	-12.4363	-15.0324	0.0105	47.3639	30.3852
hsa-miR-652-3p	-12.0526	-8.66827	-8.93093	-15.8455	-15.4204	-15.0324	0.0255	46.8124	31.3968
hsa-miR-195-5p	-8.61617	-7.95535	-8.55476	-15.8455	-10.7462	-15.0324	0.0308	45.232	29.8883
hsa-miR-27a-5p	-8.81281	-8.68709	-5.66877	-14.8575	-10.2832	-14.4988	0.015	44.9512	29.9521
hsa-miR-374a-5p	-4.58323	-5.02635	-3.45157	-9.89542	-7.60833	-12.0088	0.0225	44.7501	25.8666
hsa-miR-331-3p	-2.00861	-2.71056	-1.04644	-8.91934	-5.75358	-7.4328	0.0043	43.6136	23.4347
hsa-miR-532-3p	-4.16365	-4.30096	-3.52706	-9.81827	-8.39522	-10.0137	0.0015	42.572	25.5101
hsa-miR-145-5p	-0.251283	-0.977138	-1.09789	-7.61659	-4.86122	-6.05463	0.0067	42.2841	22.2883
hsa-miR-30e-3p	-2.97644	-3.07097	-3.09599	-9.07827	-6.75616	-9.40321	0.0041	41.2049	25.2771
hsa-miR-99b-5p	-2.50202	-3.58989	-2.43785	-8.22903	-7.35762	-9.02858	0.0031	41.1216	24.3561
hsa-miR-380-5p	-10.013	-6.71918	-10.941	-14.8575	-14.2635	-14.4988	0.0328	39.8241	31.4536
hsa-miR-222-3p	3.00327	2.76176	2.72996	-3.99045	-0.790686	-2.55754	0.0103	38.7974	18.6812
hsa-miR-125a-3p	-11.0257	-9.46997	-9.99284	-15.8455	-15.4204	-15.0324	0.0083	38.5833	31.6757
hsa-miR-411-3p	-10.9814	-7.75279	-9.07735	-14.8575	-14.2635	-14.4988	0.015	38.5703	31.4998
hsa-miR-222-5p	-4.22478	-1.9886	-5.13077	-10.8376	-8.05027	-8.21189	0.0112	38.1041	26.0106
hsa-miR-149-5p	0.179057	-0.377536	0.014818	-6.82158	-3.73867	-5.31128	0.0102	37.5122	21.5741
hsa-miR-99b-3p	-2.18621	-1.85182	-0.7789	-6.80975	-5.05844	-8.61167	0.0134	37.2967	23.8349
hsa-miR-20a-3p	-8.94491	-11.0493	-8.11484	-14.8575	-14.2635	-14.4988	0.0077	36.0084	31.5989
hsa-miR-361-5p	-11.0698	-10.4957	-9.27389	-15.8455	-15.4204	-15.0324	0.0082	35.5791	31.7926
hsa-miR-34a-3p	-1.65774	-2.80824	-1.4714	-4.68211	-6.2619	-10.4416	0.0456	35.4918	24.2084
hsa-miR-214-3p	0.7001	0.11365	0.621036	-6.07858	-2.85991	-4.9984	0.0131	34.8695	21.0346
hsa-miR-18a-5p	-11.0485	-10.4337	-9.5188	-15.8455	-15.4204	-15.0324	0.0068	34.2755	31.8465
hsa-miR-19b-1-5p	-7.55886	-9.274	-8.53471	-14.8575	-11.2676	-14.4988	0.0085	33.9521	30.6851
hsa-miR-142-3p	-9.85932	-9.31272	-7.95559	-11.8214	-15.4204	-15.0324	0.0215	33.1015	30.5554
hsa-miR-218-5p	-0.988474	-1.90659	-3.39323	-8.78945	-5.14401	-7.47786	0.0092	32.9227	23.609
hsa-miR-92a-3p	-3.01082	-4.0736	-3.43362	-9.36579	-8.37938	-7.87723	0.0001	32.781	25.0189
hsa-miR-155-5p	0.222065	-0.61119	-0.665546	-3.84191	-4.27298	-8.01715	0.04	32.5772	21.8644
hsa-miR-29b-3p	-8.82748	-9.18844	-9.19994	-11.8095	-15.4204	-15.0324	0.0312	32.3448	30.5848
hsa-miR-30b-5p	-2.8853	-3.4594	-2.21007	-8.4263	-7.39567	-7.7777	0.0004	32.3336	24.3644
hsa-miR-34b-3p	-4.13261	-4.1953	-5.75673	-10.8012	-7.74753	-10.4051	0.0053	31.0469	26.9241
hsa-miR-501-5p	-15.0395	-8.8474	-7.60589	-15.8455	-15.4204	-15.0324	0.0926	30.5935	32.0105
hsa-miR-410-3p	-5.43003	-7.13994	-4.3213	-11.8452	-8.90685	-10.8854	0.0055	30.1773	27.1433
hsa-miR-30c-5p	-0.98196	-2.04641	-0.644428	-6.42261	-5.69641	-6.29422	0.0002	30.1373	22.7371
hsa-miR-942-5p	-9.53291	-11.1432	-8.27749	-14.8575	-14.2635	-14.4988	0.0068	29.625	31.8804
hsa-miR-212-3p	-4.06889	-6.61405	-5.46259	-11.8412	-8.47078	-10.4757	0.008	29.4606	26.8947
hsa-miR-1227-3p	-8.47381	-11.0442	-9.52475	-14.8575	-14.2635	-14.4988	0.0102	29.0212	31.9102
hsa-miR-221-3p	-1.23972	-1.50534	-2.34311	-6.87294	-6.10115	-6.4643	0.0003	27.5391	23.2089
hsa-miR-339-5p	-15.0395	-9.4292	-7.57037	-15.8455	-15.4204	-15.0324	0.0942	26.9657	32.1926
hsa-miR-185-5p	-4.94273	-5.23755	-4.58705	-9.85186	-11.1013	-8.03237	0.0088	26.7119	26.4353
hsa-let-7b-5p	0.130882	1.79976	-0.280033	-5.59934	-2.50112	-4.38492	0.0074	26.2091	20.9626
hsa-miR-616-3p	-9.02451	-7.67031	-15.5689	-15.8455	-15.4204	-15.0324	0.0964	25.6017	32.2674
hsa-miR-24-3p	2.98332	1.75235	3.31071	-3.08356	-0.477608	-2.40947	0.0059	25.4984	18.8307
hsa-miR-1290	-2.96041	-1.49573	-2.42002	-7.99713	-5.44055	-7.25458	0.0021	24.3418	24.5213
hsa-miR-1255b-5p	-9.13294	-11.1569	-9.57436	-14.8575	-14.2635	-14.4988	0.0067	24.0043	32.184
hsa-miR-18a-3p	-7.6185	-7.59799	-7.65883	-14.8575	-11.2079	-10.5073	0.0254	23.6834	29.8544
hsa-miR-590-5p	-5.36334	-5.72126	-5.33521	-8.84551	-10.1215	-10.9973	0.0148	22.8611	26.9861
hsa-let-7c-5p	-6.60703	-6.13938	-5.23427	-10.1911	-10.213	-10.9943	0.0019	22.2009	27.5064
hsa-miR-27a-3p	-4.37437	-5.5008	-4.65553	-11.8195	-7.6241	-8.49991	0.0261	22.176	26.3564
hsa-let-7d-5p	-5.66544	-4.81491	-4.83943	-10.4148	-8.40183	-9.90664	0.0023	22.1285	26.6194
hsa-miR-224-5p	-3.45458	-4.26844	-4.89597	-9.46944	-7.41551	-9.02367	0.0039	21.5539	25.7192
hsa-miR-628-3p	-10.9806	-10.3624	-9.04114	-14.8575	-14.2635	-14.4988	0.0027	21.2873	32.3573
hsa-miR-744-3p	-10.4505	-11.1205	-8.93039	-14.8575	-14.2635	-14.4988	0.0034	20.7181	32.3964
hsa-miR-152-3p	-4.01724	-4.7096	-4.29133	-9.68471	-7.37888	-8.93013	0.0097	20.0452	25.8522
Hsa-miR-1300	-4.95466	-4.15478	-4.09991	-10.8624	-5.86447	-9.40085	0.0348	19.7818	26.6324
hsa-miR-190a-5p	-11.0233	-10.8527	-11.5537	-15.8455	-15.4204	-15.0324	0.0028	19.5559	32.6561
hsa-miR-340-5p	-11.0195	-11.5629	-10.8876	-15.8455	-15.4204	-15.0324	0.001	19.3744	32.6695
hsa-miR-127-3p	-3.17533	-3.6854	-3.08173	-7.80913	-7.59656	-7.33457	0.0001	19.2386	24.827
hsa-miR-26a-1-3p	-9.8142	-11.0655	-10.0021	-14.8575	-14.2635	-14.4988	0.0031	18.9746	32.5232
hsa-miR-204-5p	-6.50243	-11.843	-8.39093	-8.98859	-15.4204	-15.0324	0.0987	18.8304	30.425
hsa-miR-328-3p	-5.53077	-5.82694	-4.41573	-10.8948	-8.59565	-8.98385	0.0022	18.8125	26.7707
hsa-miR-424-5p	-5.24168	-6.50879	-11.467	-11.0236	-9.84648	-15.0324	0.0828	18.7436	29.252
hsa-miR-125b-5p	-1.07094	-2.49415	-1.48148	-6.06576	-5.08738	-6.55793	0.0041	18.6552	23.195
hsa-miR-1270	-8.9548	-7.78481	-14.2268	-14.8575	-14.2635	-14.4988	0.0936	18.6076	32.5514
hsa-miR-450b-5p	-9.74864	-9.59837	-10.4328	-15.8455	-15.4204	-11.1397	0.0363	18.4892	31.4395
hsa-miR-10b-3p	-1.95487	-0.904517	-4.70269	-7.79187	-4.46511	-7.79554	0.0346	17.9198	24.7499
hsa-miR-151a-3p	-1.97422	-1.55185	-0.15423	-3.92991	-4.83623	-7.35901	0.0246	17.732	23.456
hsa-miR-148a-3p	-10.0395	-5.88481	-9.04263	-15.8455	-11.5903	-9.96667	0.0592	17.6939	29.8352
hsa-miR-199a-5p	-11.0367	-15.853	-7.22022	-15.8455	-15.4204	-15.0324	0.1149	16.7117	32.8828
hsa-miR-193b-3p	0.432667	1.23255	1.47243	-4.402	-1.63512	-3.00506	0.0057	16.6788	20.467
hsa-miR-454-5p	-10.9865	-10.9602	-9.50166	-14.8575	-14.2635	-14.4988	0.0013	16.6466	32.712
hsa-miR-1244	-7.9719	-6.74268	-14.2268	-14.8575	-11.229	-14.4988	0.1246	14.7365	31.8764
hsa-miR-483-5p	-7.75389	-6.43336	-5.04379	-10.4064	-9.38028	-11.0163	0.0166	14.4936	27.9232
hsa-miR-494-3p	-6.0222	-5.51452	-4.78234	-9.45677	-9.40313	-9.02089	0.0071	14.4591	26.9525
hsa-miR-196b-5p	-2.85735	-6.53019	-7.31097	-8.84551	-8.08381	-11.1031	0.0373	13.7178	27.079
hsa-miR-192-5p	-6.08389	-7.74673	-7.68754	-11.8704	-9.75219	-10.9854	0.004	12.9656	28.6856
Hsa-miR-720	1.64453	1.60186	1.63335	-2.85451	-0.848766	-2.33875	0.0018	12.4717	20.6027
hsa-miR-654-5p	-15.0395	-11.8548	-8.64253	-15.8455	-15.4204	-15.0324	0.1057	12.0181	33.3585
hsa-miR-1274b	4.03977	4.00057	5.44697	0.189648	2.12535	0.93625	0.002	10.6444	17.7335
Hsa-miR-886-3p	-3.04312	-2.82607	-3.32461	-7.46189	-5.93788	-5.98687	0.0007	10.5386	24.5775
hsa-miR-485-3p	-6.71636	-7.74518	-6.20119	-9.82483	-10.8234	-10.1084	0.0021	10.3005	28.4004
hsa-miR-148b-5p	-11.9874	-11.5996	-10.1229	-14.8575	-14.2635	-14.4988	0.004	9.8718	33.4659
hsa-miR-545-3p	-15.0395	-12.9916	-8.40628	-15.8455	-15.4204	-15.0324	0.1248	9.7606	33.6586
hsa-miR-30d-5p	-5.81566	-7.53794	-5.89536	-8.71276	-10.2984	-9.72818	0.0076	8.9597	28.6456
hsa-miR-450a-5p	-11.0809	-10.207	-15.5689	-15.8455	-15.4204	-15.0324	0.0979	8.8589	33.7985
hsa-miR-1274a	1.14271	0.553228	1.46355	-3.22142	-0.52207	-2.48651	0.0147	8.7533	21.1761
hsa-miR-331-5p	-15.0395	-10.5056	-11.567	-15.8455	-15.4204	-15.0324	0.0959	8.3515	33.8836
hsa-miR-34b-5p	-11.0363	-9.52984	-14.2268	-14.8575	-14.2635	-14.4988	0.0974	7.6863	33.8269
hsa-miR-198	-10.2137	-11.8933	-15.5689	-15.8455	-15.4204	-15.0324	0.0937	7.3315	34.0715
hsa-miR-301b-3p	-15.0395	-11.8773	-10.8687	-15.8455	-15.4204	-15.0324	0.0932	7.1482	34.108
hsa-miR-15a-3p	-9.77771	-7.34247	-14.2268	-14.8575	-10.2348	-14.4988	0.1684	6.7181	32.6782
hsa-miR-502-5p	-10.6441	-11.8544	-15.5689	-15.8455	-15.4204	-15.0324	0.0922	6.6975	34.202
hsa-miR-126-3p	-3.60745	-4.94494	-3.53319	-7.30001	-5.40984	-7.19466	0.0173	6.0894	25.5414
hsa-miR-99a-5p	-1.55078	-0.837442	-0.644322	-3.0104	-4.39885	-3.44198	0.011	6.0891	22.5237
hsa-miR-502-3p	-12.0334	-15.853	-10.7178	-15.8455	-15.4204	-15.0324	0.1026	5.9162	34.3809
hsa-miR-10a-3p	-10.9699	-10.7702	-14.2268	-14.8575	-14.2635	-14.4988	0.092	5.8604	34.2182
hsa-miR-576-3p	-12.0186	-15.853	-10.9407	-15.8455	-15.4204	-15.0324	0.1005	5.6384	34.4503
hsa-miR-409-5p	-12.0619	-15.853	-10.916	-15.8455	-15.4204	-15.0324	0.1012	5.6143	34.4565
hsa-miR-99a-3p	-14.9946	-7.96831	-9.13548	-14.8575	-10.203	-14.4988	0.1752	5.606	32.9287
hsa-miR-329-3p	-15.0395	-12.8547	-10.9632	-15.8455	-15.4204	-15.0324	0.1006	5.5801	34.4653
hsa-miR-181a-3p	-10.9501	-11.0828	-14.2268	-14.8575	-14.2635	-14.4988	0.0918	5.477	34.3158
hsa-miR-422a	-12.0089	-15.853	-11.294	-15.8455	-15.4204	-15.0324	0.0975	5.2082	34.5648
hsa-miR-100-5p	-1.19742	-0.56993	-0.48885	-2.43316	-3.73753	-3.01834	0.0142	4.9621	22.2649
hsa-miR-182-5p	-12.0503	-15.853	-11.907	-15.8455	-15.4204	-15.0324	0.0938	4.4774	34.783
hsa-miR-381-3p	-9.0392	-15.853	-6.07616	-10.9384	-15.4204	-11.0425	0.2674	4.4208	31.8356
hsa-miR-520d-5p	-9.63693	-10.7979	-15.5689	-15.8455	-11.3894	-15.0324	0.1946	4.2511	33.5141
hsa-miR-671-3p	-8.27351	-8.05434	-6.16588	-8.84551	-8.72469	-10.9983	0.0825	4.0697	29.0108
hsa-miR-454-3p	0.148438	0.78793	0.500374	-0.807977	-1.61771	-2.06115	0.0286	3.93	21.0339
hsa-miR-320b	-5.18888	-6.01461	-4.34092	-9.06082	-8.26556	-3.47406	0.1829	3.3683	27.4107
hsa-miR-375	-15.0395	-11.9416	-11.1956	-12.8802	-15.4204	-15.0324	0.1812	3.2915	34.2384
hsa-miR-645	-10.2515	-10.0782	-11.1833	-10.9113	-14.2635	-11.1088	0.14	3.0109	32.7336
hsa-let-7e-5p	-1.28628	-0.01451	-0.216471	-1.15305	-3.06815	-2.04256	0.0788	2.9942	22.0186
hsa-miR-885-5p	-15.0395	-11.8586	-7.80293	-8.70101	-15.4204	-15.0324	0.3313	2.7977	33.0799
hsa-miR-601	-8.56262	-8.21861	-7.5473	-7.3155	-9.9356	-10.4569	0.1749	2.1832	30.3388
hsa-miR-1276	-14.9946	-9.58844	-10.0151	-9.76759	-14.2635	-13.3266	0.3191	1.8919	33.762
hsa-miR-150-5p	-5.4276	-6.74677	-5.22239	-6.81913	-6.20648	-6.9954	0.0721	1.8337	27.3118
hsa-miR-139-5p	-6.24729	-6.34296	-6.56955	-8.79969	-7.67074	-5.03237	0.2247	1.7183	27.8994
hsa-miR-126-5p	-8.2329	-9.14888	-9.8758	-8.65366	-10.4109	-10.2136	0.2109	1.595	31.3151
hsa-miR-223-3p	-5.00108	-6.35233	-5.72906	-6.4748	-5.99057	-6.51802	0.0654	1.5515	27.207
hsa-miR-518d-3p	-7.51151	-7.48487	-7.9672	-8.48501	-8.40757	-7.75541	0.0681	1.4758	29.1674
hsa-miR-548a-3p	-9.91923	-11.2851	-9.72183	-12.8636	-8.6122	-10.969	0.3393	1.4203	31.8216
hsa-miR-758-3p	-3.04125	-2.57587	-2.74757	-4.50773	-3.04426	-2.26531	0.1985	1.3988	24.3011
hsa-miR-520b	-8.46023	-8.62088	-9.44512	-9.37274	-8.52813	-8.98388	0.3451	1.0864	30.3549
hsa-miR-548c-3p	-8.7544	-9.54254	-15.5689	-11.8894	-12.4563	-9.87045	0.472	1.0843	32.8015
hsa-miR-133a-3p	0	0	0	0	0	0	0.4394	1	21.5129
hsa-miR-1260a	0	0	0	0	0	0	0.2608	1	22.2293
hsa-miR-184	-1.88505	-2.5409	-2.34398	-1.79944	-2.27084	-1.97804	0.6917	0.8464	23.7695
hsa-miR-638	-6.02044	-7.33855	-7.8428	-5.32626	-8.28273	-6.49138	0.5399	0.7753	29.2965
hsa-miR-206	-8.32023	-7.31682	-7.0001	-6.56868	-7.29641	-7.06184	0.7319	0.6736	29.775
hsa-miR-1-3p	-11.0184	-8.53768	-10.5513	-9.18106	-9.88861	-9.32114	0.6711	0.6726	31.5486
hsa-miR-107	-10.9998	-15.853	-13.6638	-15.8455	-15.4204	-7.50571	0.5691	0.6682	35.0184
hsa-miR-219a-5p	-15.0395	-15.853	-9.19121	-15.8455	-11.4035	-10.903	0.5857	0.64	34.8741
hsa-miR-30a-5p	0.373366	-0.70356	-0.008862	1.92951	-0.215757	0.550286	0.7379	0.548	22.3423
hsa-miR-194-5p	-0.115205	-0.127635	1.41658	1.34193	0.486342	1.96763	0.8362	0.5456	21.1216
hsa-miR-133b	-6.99312	-6.37009	-7.12081	-5.6115	-6.46552	-5.39457	0.9151	0.4986	28.3409
hsa-miR-520f-3p	1.75166	1.38132	2.1633	4.24165	1.78663	2.98924	0.8505	0.4233	19.7474
hsa-miR-520c-3p	0.475693	0.964672	1.39523	1.35728	2.30771	3.44464	0.9293	0.3725	21.2841
hsa-miR-519b-3p	2.74857	2.88985	1.5988	5.40374	2.64009	3.63791	0.8196	0.3581	19.8168
hsa-miR-9-5p	-15.0395	-11.9004	-15.5689	-10.5328	-15.4204	-10.3805	0.7988	0.2401	35.6825
hsa-miR-618	8.30766	6.45966	5.41418	11.5522	6.60142	9.15067	0.8626	0.1929	14.7857
hsa-miR-603	-11.9846	-9.88462	-9.14571	-7.5981	-6.63435	-7.49883	0.9755	0.1171	32.5676
hsa-miR-203a-3p	-11.0029	-15.853	-15.5689	-8.98869	-7.1581	-15.0324	0.8552	0.0744	35.6545
hsa-miR-338-5P	-14.9946	-7.045	2.48858	3.0656	2.13337	-10.5712	0.7347	0.0378	28.7463
									21.2826
									24.4688
									31.7558
