# Supplementary material for: Small Extracellular Vesicles from Human Fetal Dermal Cells and Their MicroRNA Cargo: KEGG Signaling Pathways Associated with Angiogenesis and Wound Healing
Source: Stem Cells Int. 2020 Aug 13;2020:8889379. doi: 10.1155/2020/8889379 (PMC7443045; doi:10.1155/2020/8889379)
Supplement: Supplementary Materials — S1 (excel file): list of significantly upregulated miRNAs in fetal vs. adult EVs; a list of all analyzed miRNAs is also included. S2 (excel file): complete list of the KEGG signaling pathways; list of the KEGG signaling pathways associated with angiogenesis and wound healing. S3 (excel file): complete list of the KEGG signaling pathways obtained with genes intersection 29, including putative target genes. S4 (power point slide): pictures of HUVECs treated with fetal-derived EVs (n = 4) and adult-derived EVs (n = 3). Each picture represents an independent experiment. [file 8889379.f1.zip › S2.xlsx]

## Sheet: Sheet1
KEGG pathway	p-value	#genes	#miRNAs
Cell cycle	5.04915e-14	116	77
Proteoglycans in cancer	5.09162e-12	176	82
Fatty acid metabolism	9.41663e-11	40	60
Renal cell carcinoma	9.36831e-10	64	72
Ubiquitin mediated proteolysis	1.28029e-09	126	79
Endocytosis	1.99875e-08	181	82
Spliceosome	2.05826e-08	120	81
Transcriptional misregulation in cancer	7.48444e-08	152	78
Viral carcinogenesis	7.48444e-08	173	80
Adherens junction	5.09732e-07	67	79
Pathways in cancer	5.98064e-07	323	82
Protein processing in endoplasmic reticulum	7.04031e-07	145	80
Pancreatic cancer	8.81589e-07	62	76
Hippo signaling pathway	3.72505e-06	127	79
Fatty acid elongation	3.86085e-06	20	43
Glycosaminoglycan biosynthesis - keratan sulfate	5.33504e-06	15	37
Lysine degradation	9.62998e-06	43	69
p53 signaling pathway	9.62998e-06	64	75
Colorectal cancer	1.1895e-05	58	74
TGF-beta signaling pathway	2.38947e-05	69	79
Glycosaminoglycan biosynthesis - chondroitin sulfate / dermatan sulfate	2.50935e-05	18	41
Chronic myeloid leukemia	2.68396e-05	66	75
Acute myeloid leukemia	3.27671e-05	53	66
ECM-receptor interaction	4.52559e-05	66	75
Prostate cancer	8.07092e-05	79	78
Small cell lung cancer	8.07092e-05	77	78
Other types of O-glycan biosynthesis	0.000114309	26	46
RNA degradation	0.000121126	69	75
Hepatitis B	0.000144483	119	75
Focal adhesion	0.000175201	171	82
mTOR signaling pathway	0.000176029	55	73
N-Glycan biosynthesis	0.000187638	43	62
Non-alcoholic fatty liver disease (NAFLD)	0.000251389	126	76
HTLV-I infection	0.000324865	210	81
Alzheimer's disease	0.000327789	139	76
Ribosome	0.000355414	115	71
Axon guidance	0.00049586	102	77
HIF-1 signaling pathway	0.000538735	91	76
Oxidative phosphorylation	0.000555021	103	64
Bacterial invasion of epithelial cells	0.000810518	66	76
Non-small cell lung cancer	0.00101824	49	71
DNA replication	0.00124003	33	56
ErbB signaling pathway	0.00149084	72	73
RNA transport	0.00170452	138	80
Huntington's disease	0.00203643	152	78
TNF signaling pathway	0.00244315	91	74
Endometrial cancer	0.00248013	46	73
FoxO signaling pathway	0.00288065	112	80
Wnt signaling pathway	0.00326995	113	79
Parkinson's disease	0.00356743	116	69
Prion diseases	0.00384277	26	57
Notch signaling pathway	0.00487656	43	68
Oocyte meiosis	0.00665739	89	76
Homologous recombination	0.00746169	25	48
MAPK signaling pathway	0.00865261	199	81
Chagas disease (American trypanosomiasis)	0.00922052	83	75
Inositol phosphate metabolism	0.00958279	50	68
Progesterone-mediated oocyte maturation	0.00958279	74	74
Neurotrophin signaling pathway	0.00958279	97	78
Epstein-Barr virus infection	0.00958279	161	78
Central carbon metabolism in cancer	0.0110826	56	71
AMPK signaling pathway	0.0110826	101	77
Thyroid cancer	0.0115729	26	70
Fatty acid biosynthesis	0.0124586	8	48
Estrogen signaling pathway	0.0127806	79	78
Lysosome	0.0141395	96	75
Insulin signaling pathway	0.0141395	113	78
Regulation of actin cytoskeleton	0.0143722	165	82
Base excision repair	0.0158432	26	51
Thyroid hormone signaling pathway	0.0158432	94	78
Vitamin B6 metabolism	0.016237	6	22
Apoptosis	0.016237	73	74
Shigellosis	0.0174252	53	74
Glioma	0.0263101	52	74
Proteasome	0.026526	39	58
Terpenoid backbone biosynthesis	0.0277202	19	48
Sphingolipid signaling pathway	0.0283487	93	75
Signaling pathways regulating pluripotency of stem cells	0.0302488	110	78
Sulfur relay system	0.0319078	9	26
Protein export	0.0348515	21	48
Mismatch repair	0.0348515	21	54
Steroid biosynthesis	0.038205	17	48
Phosphatidylinositol signaling system	0.0409792	66	74
Nucleotide excision repair	0.0457363	40	61
B cell receptor signaling pathway	0.0481379	58	72

## Sheet: Sheet2
KEGG pathway	p-value	log10Pvalue	#genes	#miRNAs
Adherens junction	5.09732e-07	6.29266	67	79
Hippo signaling pathway	3.72505e-06	5.42887	127	79
p53 signaling pathway	9.62998e-06	5.01637	64	75
TGF-beta signaling pathway	2.38947e-05	4.6217	69	79
ECM-receptor interaction	4.52559e-05	4.34432	66	75
Focal adhesion	0.000175201	3.75646	171	82
mTOR signaling pathway	0.000176029	3.75442	55	73
HIF-1 signaling pathway	0.000538735	3.26863	91	76
ErbB signaling pathway	0.00149084	2.82657	72	73
FoxO signaling pathway	0.00288065	2.54051	112	80
Wnt signaling pathway	0.00326995	2.48546	113	79
Notch signaling pathway	0.00487656	2.31189	43	68
Neurotrophin signaling pathway	0.00958279	2.01851	97	78
MAPK signaling pathway	0.00865261	2.06285	199	81
Insulin signaling pathway	0.0141395	1.84957	113	78
