# Supplementary material for: Small Extracellular Vesicles from Human Fetal Dermal Cells and Their MicroRNA Cargo: KEGG Signaling Pathways Associated with Angiogenesis and Wound Healing
Source: Stem Cells Int. 2020 Aug 13;2020:8889379. doi: 10.1155/2020/8889379 (PMC7443045; doi:10.1155/2020/8889379)
Supplement: Supplementary Materials — S1 (excel file): list of significantly upregulated miRNAs in fetal vs. adult EVs; a list of all analyzed miRNAs is also included. S2 (excel file): complete list of the KEGG signaling pathways; list of the KEGG signaling pathways associated with angiogenesis and wound healing. S3 (excel file): complete list of the KEGG signaling pathways obtained with genes intersection 29, including putative target genes. S4 (power point slide): pictures of HUVECs treated with fetal-derived EVs (n = 4) and adult-derived EVs (n = 3). Each picture represents an independent experiment. [file 8889379.f1.zip › S3.xlsx]

## Sheet: Sheet1
KEGG pathway	p-value	log10pvalue	# genes	# miRNAs	gene name	Role of the KEGG pathway in angiogenesis/wound healing	References
ECM-receptor interaction	7.06054e-06	5.15116	2	46	THBS1, FN1,	wound repair	Olczyk et al, 2014
p53 signaling pathway	7.06054e-06	5.15116	7	69	THBS1, CCND2, CCND1, CDKN1A, CDK6, TNFRSF10B, MDM2	promotes VEGF expression and angiogenesis	Farhang Ghahremani et al, 2013
PI3K-Akt signaling pathway	0.0056089498893	2.25112	9	73	THBS1, FN1, CCND2, CCND1, CDKN1A, CDK6, MDM2, IGF1R, MCL1	central regulator in angiogenesis; role in MSC-mediated tissue regeneration	Karar & Maity, 2011; Chen et al, 2013
FoxO signaling pathway	0.0357487737031	1.44674	5	64	CCND2, CCND1, CDKN1A, MDM2, IGF1R	upstream in the activation of PI3K-Akt signaling pathway	Karar & Maity, 2011

## Sheet: Sheet2
KEGG signaling pathway	p-value	log10pvalue	# genes	# miRNAs	gene name
ECM-receptor interaction	7.06054e-06	5.15116	2	46	THBS1, FN1,
p53 signaling pathway	7.06054e-06	5.15116	7	69	THBS1, CCND2, CCND1, CDKN1A, CDK6, TNFRSF10B, MDM2
PI3K-Akt signaling pathway	0.0056089498893	2.25112	9	73	THBS1, FN1, CCND2, CCND1, CDKN1A, CDK6, MDM2, IGF1R, MCL1
FoxO signaling pathway	0.0357487737031	1.44674	5	64	CCND2, CCND1, CDKN1A, MDM2, IGF1R
Complete list at genes intersection 29
KEGG pathway	p-value	#genes	#miRNAs
ECM-receptor interaction	7.06054e-06	2	46
Glioma	7.06054e-06	6	68
p53 signaling pathway	7.06054e-06	7	69
Lysine degradation	7.39023e-06	3	59
Melanoma	7.16432e-05	6	68
Bladder cancer	0.000271099	5	62
Pathways in cancer	0.000271099	7	71
MicroRNAs in cancer	0.000301326	9	71
Viral carcinogenesis	0.000511998	6	64
Chronic myeloid leukemia	0.000564291	5	64
Cell cycle	0.000707236	8	68
Non-small cell lung cancer	0.00227619	3	59
Proteoglycans in cancer	0.00275996	6	66
Transcriptional misregulation in cancer	0.00494364	6	63
Small cell lung cancer	0.00494364	4	65
Prostate cancer	0.00560895	5	62
PI3K-Akt signaling pathway	0.00560895	9	73
Pantothenate and CoA biosynthesis	0.00699632	1	33
HTLV-I infection	0.0123068	7	64
Hepatitis B	0.0198104	5	62
FoxO signaling pathway	0.0357488	5	64
Prolactin signaling pathway	0.0411004	2	51
